# Supplementary material for: 2-(3-Ethyl­sulfanyl-5-phenyl-1-benzofuran-2-yl)acetic acid
Source: Acta Crystallogr Sect E Struct Rep Online. 2009 Aug 22;65(Pt 9):o2212. doi: 10.1107/S160053680903253X (PMC2970066; doi:10.1107/S160053680903253X)
Supplement: Supplementary file 1 [file e-65-o2212-sup1.cif]

##############################################################################
###                                                                        ###
###        Electronic paper (Acta Crystallographica Section E)             ###
###                                                                        ###
##############################################################################
#                                                                            #
# This CIF contains the data in a paper accepted for publication in Acta     #
# Crystallographica Section E. It conforms to the requirements of Notes      #
# for Authors for Section E, and has been peer reviewed under the auspices   #
# of the IUCr Commission on Journals.                                        #
#                                                                            #
# Full details of the Crystallographic Information File format               #
# are given in the paper "The Crystallographic Information File (CIF):       #
# a New Standard Archive File for Crystallography" by S. R. Hall, F. H.      #
# Allen and I. D. Brown [Acta Cryst. (1991), A47, 655-685].                  #
#                                                                            #
# The current version of the core CIF dictionary is obtainable from          #
# ftp://ftp.iucr.org/pub/cif_core.dic. The current version number is 2.4.    #
#                                                                            #
# Software is freely available for graphical display of the structure(s) in  #
# this CIF.  For information consult the CIF home page http://www.iucr.org/  #
# cif/home.html                                                              #
#                                                                            #
# This file may be used for bona fide research purposes within the           #
# scientific community so long as proper attribution is given to the journal # 
# article from which it was obtained.                                        #
#                                                                            #
##############################################################################
                                             
data_global
_audit_creation_method     'form.cif (version 2.0)'
_journal_data_validation_number     ?
_journal_date_recd_electronic     2009-08-14
_journal_date_accepted     2009-08-17
_journal_name_full     'Acta Crystallographica, Section E'
_journal_year     2009
_journal_volume     65
_journal_issue      9
_journal_page_first     o2212
_journal_page_last     o2212
_journal_paper_category     QO
_journal_coeditor_code     NK2002
_publ_contact_author_name     'Prof. Uk Lee'
_publ_contact_author_address
;
 Department of Chemistry, Pukyong National University, 599-1 Daeyeon 3-dong
 Nam-gu, Busan 608-737, Republic of Korea
;
_publ_contact_author_email     'uklee@pknu.ac.kr'
_publ_contact_author_fax     '+82-51-629-5583'
_publ_contact_author_phone     '+82-51-629-5596'
_publ_section_title
;
2-(3-Ethylsulfanyl-5-phenyl-1-benzofuran-2-yl)acetic acid
;
loop_
    _publ_author_name
    _publ_author_address
    'Choi, Hong Dae'
;
 Department of Chemistry, Dongeui University, San 24 Kaya-dong Busanjin-gu,
 Busan 614-714, Republic of Korea
;
    'Seo, Pil Ja'
;
 Department of Chemistry, Dongeui University, San 24 Kaya-dong Busanjin-gu,
 Busan 614-714, Republic of Korea
;
    'Son, Byeng Wha'
;
 Department of Chemistry, Pukyong National University, 599-1 Daeyeon 3-dong
 Nam-gu, Busan 608-737, Republic of Korea
;
    'Lee, Uk'
;
 Department of Chemistry, Pukyong National University, 599-1 Daeyeon 3-dong
 Nam-gu, Busan 608-737, Republic of Korea
;
_publ_section_synopsis     .
data_I
_chemical_name_systematic
;
2-(3-Ethylsulfanyl-5-phenyl-1-benzofuran-2-yl)acetic acid
;
_chemical_name_common     ?
_chemical_formula_moiety     'C18 H16 O3 S'
_chemical_formula_sum     'C18 H16 O3 S'
_chemical_formula_iupac     'C18 H16 O3 S'
_chemical_formula_weight     312.37
_chemical_melting_point     ?
_chemical_melting_point_gt     413
_chemical_melting_point_lt     414
_symmetry_cell_setting     monoclinic
_symmetry_space_group_name_H-M     'P 21/n'
_symmetry_space_group_name_Hall     '-P 2yn'
loop_
    _symmetry_equiv_pos_as_xyz
    'x, y, z'
    '-x+1/2, y+1/2, -z+1/2'
    '-x, -y, -z'
    'x-1/2, -y-1/2, z-1/2'
_cell_length_a     12.4250(7)
_cell_length_b     11.7823(7)
_cell_length_c     21.2426(13)
_cell_angle_alpha     90.00
_cell_angle_beta     93.0210(10)
_cell_angle_gamma     90.00
_cell_volume     3105.5(3)
_cell_formula_units_Z     8
_cell_measurement_reflns_used     5569
_cell_measurement_theta_min     2.38
_cell_measurement_theta_max     27.24
_cell_measurement_temperature     293(2)
_exptl_crystal_description     'block'
_exptl_crystal_colour     'colorless'
_exptl_crystal_size_max     0.40
_exptl_crystal_size_mid     0.40
_exptl_crystal_size_min     0.20
_exptl_crystal_density_diffrn     1.336
_exptl_crystal_density_meas     ?
_exptl_crystal_density_method     'not measured'
_exptl_crystal_F_000     1312
_exptl_absorpt_coefficient_mu     0.218
_exptl_absorpt_correction_type     'multi-scan'
_exptl_absorpt_process_details     '(SADABS; Sheldrick, 1996)'
_exptl_absorpt_correction_T_min     0.9178
_exptl_absorpt_correction_T_max     0.9577
_exptl_special_details
;
;
_diffrn_ambient_temperature     293(2)
_diffrn_radiation_type     MoK\a
_diffrn_radiation_wavelength     0.71073
_diffrn_radiation_source     'fine-focus sealed tube'
_diffrn_radiation_monochromator     graphite
_diffrn_measurement_device_type     'Bruker SMART CCD'
_diffrn_measurement_method     '\f and \w'
_diffrn_detector_area_resol_mean     10.0
_diffrn_reflns_number     18961
_diffrn_reflns_av_R_equivalents     0.0506
_diffrn_reflns_av_sigmaI/netI     0.0603
_diffrn_reflns_theta_min     1.86
_diffrn_reflns_theta_max     27.47
_diffrn_reflns_theta_full     27.47
_diffrn_measured_fraction_theta_max     0.987
_diffrn_measured_fraction_theta_full     0.987
_diffrn_reflns_limit_h_min     -16
_diffrn_reflns_limit_h_max     14
_diffrn_reflns_limit_k_min     -11
_diffrn_reflns_limit_k_max     15
_diffrn_reflns_limit_l_min     -22
_diffrn_reflns_limit_l_max     27
_diffrn_standards_number     .
_diffrn_standards_interval_count     .
_diffrn_standards_interval_time     .
_diffrn_standards_decay_%     .
_refine_special_details
;
 Refinement of F^2^ against ALL reflections.  The weighted R-factor wR and
 goodness of fit S are based on F^2^, conventional R-factors R are based
 on F, with F set to zero for negative F^2^. The threshold expression of
 F^2^ > 2sigma(F^2^) is used only for calculating R-factors(gt) etc. and is
 not relevant to the choice of reflections for refinement.  R-factors based
 on F^2^ are statistically about twice as large as those based on F, and R-
 factors based on ALL data will be even larger.
;
_reflns_number_total     7033
_reflns_number_gt     4490
_reflns_threshold_expression     I>2\s(I)
_refine_ls_structure_factor_coef     Fsqd
_refine_ls_matrix_type     full
_refine_ls_R_factor_all     0.0893
_refine_ls_R_factor_gt     0.0435
_refine_ls_wR_factor_gt     0.0930
_refine_ls_wR_factor_ref     0.1163
_refine_ls_goodness_of_fit_ref     1.015
_refine_ls_restrained_S_all     1.017
_refine_ls_number_reflns     7033
_refine_ls_number_parameters     405
_refine_ls_number_restraints     2
_refine_ls_hydrogen_treatment     mixed
_refine_ls_weighting_scheme     calc
_refine_ls_weighting_details
         'calc w=1/[\s^2^(Fo^2^)+(0.0418P)^2^+1.3759P] where P=(Fo^2^+2Fc^2^)/3'
_atom_sites_solution_hydrogens     difmap
_atom_sites_solution_primary     direct
_atom_sites_solution_secondary     difmap
_refine_ls_shift/su_max     0.000
_refine_ls_shift/su_mean     0.000
_refine_diff_density_max     0.274
_refine_diff_density_min     -0.346
_refine_ls_extinction_method     none
_refine_ls_extinction_coef     ?
loop_
    _atom_type_symbol
    _atom_type_description
    _atom_type_scat_dispersion_real
    _atom_type_scat_dispersion_imag
    _atom_type_scat_source
    'C' 'C' 0.0033 0.0016
                         'International Tables Vol C Tables 4.2.6.8 and 6.1.1.4'
    'H' 'H' 0.0000 0.0000
                         'International Tables Vol C Tables 4.2.6.8 and 6.1.1.4'
    'O' 'O' 0.0106 0.0060
                         'International Tables Vol C Tables 4.2.6.8 and 6.1.1.4'
    'S' 'S' 0.1246 0.1234
                         'International Tables Vol C Tables 4.2.6.8 and 6.1.1.4'
_computing_data_collection     'SMART (Bruker, 2007)'
_computing_cell_refinement     'SAINT (Bruker, 2007)'
_computing_data_reduction     'SAINT (Bruker, 2007)'
_computing_structure_solution     'SHELXS97 (Sheldrick, 2008)'
_computing_structure_refinement     'SHELXL97 (Sheldrick, 2008)'
_computing_molecular_graphics
                      'ORTEP-3 (Farrugia, 1997) and DIAMOND (Brandenburg, 1999)'
_computing_publication_material     'SHELXL97 (Sheldrick, 2008)'
loop_
    _atom_site_type_symbol
    _atom_site_label
    _atom_site_fract_x
    _atom_site_fract_y
    _atom_site_fract_z
    _atom_site_U_iso_or_equiv
    _atom_site_adp_type
    _atom_site_calc_flag
    _atom_site_refinement_flags
    _atom_site_occupancy
    _atom_site_disorder_assembly
    _atom_site_disorder_group
    S S1 0.42821(4) 0.74794(5) 0.56883(3) 0.03157(15) Uani d . 1 . .
    S S2 0.09978(5) 0.26751(5) 0.45920(3) 0.03627(16) Uani d . 1 . .
    O O1 0.35424(11) 1.06793(13) 0.52955(7) 0.0307(3) Uani d . 1 . .
    O O2 0.12491(13) 0.98536(16) 0.54306(7) 0.0429(4) Uani d D 1 . .
    H H2O 0.054(2) 1.005(3) 0.5462(16) 0.102(13) Uiso d D 1 . .
    O O3 0.07580(12) 0.94865(15) 0.44307(7) 0.0366(4) Uani d . 1 . .
    O O4 0.13576(11) 0.60092(13) 0.46153(7) 0.0316(4) Uani d . 1 . .
    O O5 0.42194(12) 0.46922(13) 0.56302(7) 0.0314(4) Uani d D 1 . .
    H H5O 0.493(2) 0.481(3) 0.5539(17) 0.116(14) Uiso d D 1 . .
    O O6 0.37647(12) 0.50831(14) 0.46214(7) 0.0353(4) Uani d . 1 . .
    C C1 0.41378(16) 0.89499(18) 0.56241(9) 0.0254(5) Uani d . 1 . .
    C C2 0.47608(16) 0.98018(18) 0.59689(9) 0.0248(5) Uani d . 1 . .
    C C3 0.55970(16) 0.97787(18) 0.64336(9) 0.0265(5) Uani d . 1 . .
    H H3 0.5871 0.9091 0.6585 0.032 Uiso calc R 1 . .
    C C4 0.60141(16) 1.08000(18) 0.66661(10) 0.0271(5) Uani d . 1 . .
    C C5 0.55883(17) 1.18297(19) 0.64317(10) 0.0330(5) Uani d . 1 . .
    H H5 0.5874 1.2507 0.6591 0.040 Uiso calc R 1 . .
    C C6 0.47558(18) 1.1869(2) 0.59704(11) 0.0343(5) Uani d . 1 . .
    H H6 0.4477 1.2554 0.5816 0.041 Uiso calc R 1 . .
    C C7 0.43644(16) 1.08408(19) 0.57530(10) 0.0282(5) Uani d . 1 . .
    C C8 0.34212(16) 0.95192(19) 0.52408(10) 0.0275(5) Uani d . 1 . .
    C C9 0.25729(16) 0.9119(2) 0.47742(10) 0.0311(5) Uani d . 1 . .
    H H9A 0.2575 0.8295 0.4776 0.037 Uiso calc R 1 . .
    H H9B 0.2764 0.9363 0.4358 0.037 Uiso calc R 1 . .
    C C10 0.14441(17) 0.95190(18) 0.48781(10) 0.0272(5) Uani d . 1 . .
    C C11 0.69182(16) 1.07951(19) 0.71553(10) 0.0287(5) Uani d . 1 . .
    C C12 0.69211(17) 1.0048(2) 0.76654(10) 0.0313(5) Uani d . 1 . .
    H H12 0.6349 0.9547 0.7702 0.038 Uiso calc R 1 . .
    C C13 0.77631(18) 1.0042(2) 0.81172(10) 0.0363(6) Uani d . 1 . .
    H H13 0.7749 0.9545 0.8457 0.044 Uiso calc R 1 . .
    C C14 0.86258(19) 1.0771(2) 0.80665(11) 0.0412(6) Uani d . 1 . .
    H H14 0.9195 1.0762 0.8369 0.049 Uiso calc R 1 . .
    C C15 0.86381(19) 1.1513(2) 0.75639(11) 0.0440(6) Uani d . 1 . .
    H H15 0.9218 1.2003 0.7528 0.053 Uiso calc R 1 . .
    C C16 0.77908(18) 1.1532(2) 0.71117(11) 0.0369(6) Uani d . 1 . .
    H H16 0.7804 1.2039 0.6777 0.044 Uiso calc R 1 . .
    C C17 0.3695(2) 0.7258(2) 0.64445(11) 0.0388(6) Uani d . 1 . .
    H H17A 0.3726 0.6456 0.6547 0.047 Uiso calc R 1 . .
    H H17B 0.4122 0.7662 0.6768 0.047 Uiso calc R 1 . .
    C C18 0.2544(2) 0.7653(2) 0.64531(12) 0.0441(6) Uani d . 1 . .
    H H18A 0.2113 0.7246 0.6140 0.053 Uiso calc R 1 . .
    H H18B 0.2509 0.8451 0.6363 0.053 Uiso calc R 1 . .
    H H18C 0.2276 0.7513 0.6862 0.053 Uiso calc R 1 . .
    C C19 0.09835(16) 0.41459(19) 0.44545(10) 0.0272(5) Uani d . 1 . .
    C C20 0.03217(15) 0.47991(18) 0.40052(9) 0.0249(5) Uani d . 1 . .
    C C21 -0.04696(15) 0.45394(18) 0.35359(9) 0.0260(5) Uani d . 1 . .
    H H21 -0.0636 0.3789 0.3436 0.031 Uiso calc R 1 . .
    C C22 -0.10028(16) 0.54269(19) 0.32209(9) 0.0262(5) Uani d . 1 . .
    C C23 -0.07088(17) 0.65529(19) 0.33561(10) 0.0300(5) Uani d . 1 . .
    H H23 -0.1065 0.7135 0.3135 0.036 Uiso calc R 1 . .
    C C24 0.00971(17) 0.68284(19) 0.38098(10) 0.0323(5) Uani d . 1 . .
    H H24 0.0298 0.7575 0.3894 0.039 Uiso calc R 1 . .
    C C25 0.05787(16) 0.59262(19) 0.41258(9) 0.0268(5) Uani d . 1 . .
    C C26 0.15723(16) 0.4906(2) 0.48009(10) 0.0294(5) Uani d . 1 . .
    C C27 0.23707(16) 0.4758(2) 0.53380(10) 0.0343(5) Uani d . 1 . .
    H H27A 0.2263 0.4018 0.5524 0.041 Uiso calc R 1 . .
    H H27B 0.2232 0.5324 0.5655 0.041 Uiso calc R 1 . .
    C C28 0.35276(17) 0.48548(18) 0.51715(9) 0.0258(5) Uani d . 1 . .
    C C29 -0.19404(16) 0.51884(19) 0.27720(10) 0.0279(5) Uani d . 1 . .
    C C30 -0.18684(18) 0.44420(19) 0.22683(10) 0.0316(5) Uani d . 1 . .
    H H30 -0.1214 0.4094 0.2198 0.038 Uiso calc R 1 . .
    C C31 -0.27602(19) 0.4213(2) 0.18717(11) 0.0384(6) Uani d . 1 . .
    H H31 -0.2700 0.3727 0.1531 0.046 Uiso calc R 1 . .
    C C32 -0.37435(19) 0.4708(2) 0.19823(11) 0.0409(6) Uani d . 1 . .
    H H32 -0.4347 0.4541 0.1721 0.049 Uiso calc R 1 . .
    C C33 -0.38292(18) 0.5449(2) 0.24798(11) 0.0390(6) Uani d . 1 . .
    H H33 -0.4489 0.5783 0.2553 0.047 Uiso calc R 1 . .
    C C34 -0.29342(17) 0.5695(2) 0.28696(10) 0.0339(5) Uani d . 1 . .
    H H34 -0.2994 0.6203 0.3201 0.041 Uiso calc R 1 . .
    C C35 0.1906(2) 0.2174(2) 0.40061(12) 0.0438(6) Uani d . 1 . .
    H H35A 0.2462 0.2740 0.3956 0.053 Uiso calc R 1 . .
    H H35B 0.2256 0.1485 0.4161 0.053 Uiso calc R 1 . .
    C C36 0.1365(3) 0.1937(3) 0.33772(13) 0.0640(8) Uani d . 1 . .
    H H36A 0.1025 0.2616 0.3216 0.077 Uiso calc R 1 . .
    H H36B 0.0830 0.1357 0.3418 0.077 Uiso calc R 1 . .
    H H36C 0.1890 0.1685 0.3093 0.077 Uiso calc R 1 . .
loop_
    _atom_site_aniso_label
    _atom_site_aniso_U_11
    _atom_site_aniso_U_22
    _atom_site_aniso_U_33
    _atom_site_aniso_U_12
    _atom_site_aniso_U_13
    _atom_site_aniso_U_23
    S1 0.0307(3) 0.0256(3) 0.0383(3) 0.0037(2) 0.0005(2) -0.0017(2)
    S2 0.0380(3) 0.0335(3) 0.0378(3) 0.0016(3) 0.0059(3) 0.0099(3)
    O1 0.0293(8) 0.0282(9) 0.0342(8) 0.0021(7) -0.0007(6) 0.0067(7)
    O2 0.0287(9) 0.0706(13) 0.0294(9) 0.0054(9) -0.0003(7) -0.0133(8)
    O3 0.0310(9) 0.0518(11) 0.0262(8) 0.0020(8) -0.0051(7) -0.0036(7)
    O4 0.0277(8) 0.0346(9) 0.0319(8) -0.0012(7) -0.0023(6) -0.0039(7)
    O5 0.0272(8) 0.0363(9) 0.0304(8) 0.0015(7) -0.0027(7) 0.0053(7)
    O6 0.0303(8) 0.0525(11) 0.0232(8) 0.0004(8) 0.0012(6) 0.0001(7)
    C1 0.0229(10) 0.0266(11) 0.0271(11) 0.0009(9) 0.0043(8) 0.0016(9)
    C2 0.0205(10) 0.0260(12) 0.0285(11) 0.0001(9) 0.0064(8) 0.0032(9)
    C3 0.0228(10) 0.0275(12) 0.0294(11) 0.0022(9) 0.0046(9) 0.0029(9)
    C4 0.0233(10) 0.0299(12) 0.0289(11) -0.0010(9) 0.0072(9) -0.0011(9)
    C5 0.0308(12) 0.0284(12) 0.0400(13) -0.0057(10) 0.0038(10) -0.0017(10)
    C6 0.0357(13) 0.0258(12) 0.0419(13) 0.0027(10) 0.0052(10) 0.0066(10)
    C7 0.0241(11) 0.0309(12) 0.0296(12) -0.0004(10) 0.0026(9) 0.0042(9)
    C8 0.0241(11) 0.0300(12) 0.0288(11) 0.0022(9) 0.0049(9) 0.0025(9)
    C9 0.0290(11) 0.0367(13) 0.0277(12) 0.0031(10) 0.0010(9) 0.0009(10)
    C10 0.0298(11) 0.0277(12) 0.0241(11) -0.0016(9) -0.0003(9) 0.0024(9)
    C11 0.0242(11) 0.0325(13) 0.0297(12) -0.0016(9) 0.0045(9) -0.0065(9)
    C12 0.0266(11) 0.0367(13) 0.0311(12) -0.0024(10) 0.0070(9) -0.0048(10)
    C13 0.0341(13) 0.0451(15) 0.0299(12) 0.0029(11) 0.0033(10) -0.0042(11)
    C14 0.0299(12) 0.0603(18) 0.0331(13) -0.0016(12) -0.0021(10) -0.0076(12)
    C15 0.0303(13) 0.0567(17) 0.0449(15) -0.0143(12) 0.0022(11) -0.0062(13)
    C16 0.0329(12) 0.0422(15) 0.0361(13) -0.0069(11) 0.0052(10) 0.0010(11)
    C17 0.0535(15) 0.0279(13) 0.0345(13) -0.0050(11) -0.0033(11) 0.0058(10)
    C18 0.0526(16) 0.0373(15) 0.0439(14) -0.0085(12) 0.0185(12) 0.0026(11)
    C19 0.0227(10) 0.0312(12) 0.0282(11) 0.0026(9) 0.0057(9) 0.0036(9)
    C20 0.0191(10) 0.0294(12) 0.0268(11) 0.0028(9) 0.0061(8) 0.0011(9)
    C21 0.0218(10) 0.0270(11) 0.0296(11) -0.0031(9) 0.0063(9) -0.0010(9)
    C22 0.0226(10) 0.0315(12) 0.0249(11) 0.0013(9) 0.0056(8) 0.0021(9)
    C23 0.0301(11) 0.0278(12) 0.0323(12) 0.0050(10) 0.0041(9) 0.0052(9)
    C24 0.0312(12) 0.0268(12) 0.0388(13) -0.0014(10) 0.0023(10) -0.0018(10)
    C25 0.0213(10) 0.0332(13) 0.0262(11) -0.0010(9) 0.0028(8) -0.0027(9)
    C26 0.0228(11) 0.0367(13) 0.0289(12) 0.0011(10) 0.0038(9) 0.0016(10)
    C27 0.0271(11) 0.0487(15) 0.0270(12) 0.0003(11) 0.0007(9) 0.0008(10)
    C28 0.0280(11) 0.0235(11) 0.0255(11) 0.0008(9) -0.0023(9) -0.0024(9)
    C29 0.0261(11) 0.0312(12) 0.0265(11) -0.0024(9) 0.0024(9) 0.0092(9)
    C30 0.0294(12) 0.0332(13) 0.0325(12) -0.0028(10) 0.0049(10) 0.0045(10)
    C31 0.0448(14) 0.0383(14) 0.0317(13) -0.0102(12) -0.0009(11) 0.0041(10)
    C32 0.0331(13) 0.0523(17) 0.0364(14) -0.0140(12) -0.0085(10) 0.0134(12)
    C33 0.0247(12) 0.0546(17) 0.0375(14) 0.0010(11) 0.0010(10) 0.0135(12)
    C34 0.0301(12) 0.0417(14) 0.0301(12) 0.0024(11) 0.0028(10) 0.0067(10)
    C35 0.0431(14) 0.0326(14) 0.0567(16) 0.0088(12) 0.0122(12) 0.0058(12)
    C36 0.082(2) 0.058(2) 0.0526(18) 0.0103(17) 0.0174(16) -0.0032(15)
_geom_special_details
;
 All esds (except the esd in the dihedral angle between two l.s. planes)
 are estimated using the full covariance matrix.  The cell esds are taken
 into account individually in the estimation of esds in distances, angles
 and torsion angles; correlations between esds in cell parameters are only
 used when they are defined by crystal symmetry.  An approximate (isotropic)
 treatment of cell esds is used for estimating esds involving l.s. planes.
;
loop_
    _geom_bond_atom_site_label_1
    _geom_bond_atom_site_label_2
    _geom_bond_site_symmetry_2
    _geom_bond_distance
    _geom_bond_publ_flag
    S1 C1 . 1.746(2) ?
    S1 C17 . 1.818(2) ?
    S2 C19 . 1.757(2) ?
    S2 C35 . 1.822(2) ?
    O1 C8 . 1.379(3) ?
    O1 C7 . 1.385(2) ?
    O2 C10 . 1.273(2) ?
    O2 H2O . 0.92(2) ?
    O3 C10 . 1.243(2) ?
    O4 C26 . 1.380(3) ?
    O4 C25 . 1.386(2) ?
    O5 C28 . 1.279(2) ?
    O5 H5O . 0.92(2) ?
    O6 C28 . 1.249(2) ?
    C1 C8 . 1.353(3) ?
    C1 C2 . 1.443(3) ?
    C2 C7 . 1.388(3) ?
    C2 C3 . 1.395(3) ?
    C3 C4 . 1.390(3) ?
    C3 H3 . 0.9300 ?
    C4 C5 . 1.404(3) ?
    C4 C11 . 1.490(3) ?
    C5 C6 . 1.388(3) ?
    C5 H5 . 0.9300 ?
    C6 C7 . 1.376(3) ?
    C6 H6 . 0.9300 ?
    C8 C9 . 1.485(3) ?
    C9 C10 . 1.507(3) ?
    C9 H9A . 0.9700 ?
    C9 H9B . 0.9700 ?
    C11 C16 . 1.395(3) ?
    C11 C12 . 1.396(3) ?
    C12 C13 . 1.382(3) ?
    C12 H12 . 0.9300 ?
    C13 C14 . 1.382(3) ?
    C13 H13 . 0.9300 ?
    C14 C15 . 1.380(4) ?
    C14 H14 . 0.9300 ?
    C15 C16 . 1.387(3) ?
    C15 H15 . 0.9300 ?
    C16 H16 . 0.9300 ?
    C17 C18 . 1.505(3) ?
    C17 H17A . 0.9700 ?
    C17 H17B . 0.9700 ?
    C18 H18A . 0.9600 ?
    C18 H18B . 0.9600 ?
    C18 H18C . 0.9600 ?
    C19 C26 . 1.350(3) ?
    C19 C20 . 1.448(3) ?
    C20 C25 . 1.387(3) ?
    C20 C21 . 1.397(3) ?
    C21 C22 . 1.390(3) ?
    C21 H21 . 0.9300 ?
    C22 C23 . 1.402(3) ?
    C22 C29 . 1.493(3) ?
    C23 C24 . 1.391(3) ?
    C23 H23 . 0.9300 ?
    C24 C25 . 1.377(3) ?
    C24 H24 . 0.9300 ?
    C26 C27 . 1.482(3) ?
    C27 C28 . 1.503(3) ?
    C27 H27A . 0.9700 ?
    C27 H27B . 0.9700 ?
    C29 C30 . 1.392(3) ?
    C29 C34 . 1.397(3) ?
    C30 C31 . 1.383(3) ?
    C30 H30 . 0.9300 ?
    C31 C32 . 1.385(3) ?
    C31 H31 . 0.9300 ?
    C32 C33 . 1.379(3) ?
    C32 H32 . 0.9300 ?
    C33 C34 . 1.382(3) ?
    C33 H33 . 0.9300 ?
    C34 H34 . 0.9300 ?
    C35 C36 . 1.490(4) ?
    C35 H35A . 0.9700 ?
    C35 H35B . 0.9700 ?
    C36 H36A . 0.9600 ?
    C36 H36B . 0.9600 ?
    C36 H36C . 0.9600 ?
loop_
    _geom_angle_atom_site_label_1
    _geom_angle_atom_site_label_2
    _geom_angle_atom_site_label_3
    _geom_angle_site_symmetry_1
    _geom_angle_site_symmetry_3
    _geom_angle
    _geom_angle_publ_flag
    C1 S1 C17 . . 99.60(10) ?
    C19 S2 C35 . . 101.98(11) ?
    C8 O1 C7 . . 105.57(16) ?
    C10 O2 H2O . . 112(2) ?
    C26 O4 C25 . . 105.34(16) ?
    C28 O5 H5O . . 115(2) ?
    C8 C1 C2 . . 106.20(19) ?
    C8 C1 S1 . . 126.92(17) ?
    C2 C1 S1 . . 126.88(16) ?
    C7 C2 C3 . . 119.26(19) ?
    C7 C2 C1 . . 105.91(18) ?
    C3 C2 C1 . . 134.8(2) ?
    C4 C3 C2 . . 119.0(2) ?
    C4 C3 H3 . . 120.5 ?
    C2 C3 H3 . . 120.5 ?
    C3 C4 C5 . . 119.69(19) ?
    C3 C4 C11 . . 119.8(2) ?
    C5 C4 C11 . . 120.5(2) ?
    C6 C5 C4 . . 122.2(2) ?
    C6 C5 H5 . . 118.9 ?
    C4 C5 H5 . . 118.9 ?
    C7 C6 C5 . . 116.4(2) ?
    C7 C6 H6 . . 121.8 ?
    C5 C6 H6 . . 121.8 ?
    C6 C7 O1 . . 126.2(2) ?
    C6 C7 C2 . . 123.5(2) ?
    O1 C7 C2 . . 110.25(18) ?
    C1 C8 O1 . . 112.04(19) ?
    C1 C8 C9 . . 131.7(2) ?
    O1 C8 C9 . . 116.21(18) ?
    C8 C9 C10 . . 115.85(18) ?
    C8 C9 H9A . . 108.3 ?
    C10 C9 H9A . . 108.3 ?
    C8 C9 H9B . . 108.3 ?
    C10 C9 H9B . . 108.3 ?
    H9A C9 H9B . . 107.4 ?
    O3 C10 O2 . . 123.9(2) ?
    O3 C10 C9 . . 118.97(18) ?
    O2 C10 C9 . . 117.10(18) ?
    C16 C11 C12 . . 118.3(2) ?
    C16 C11 C4 . . 120.7(2) ?
    C12 C11 C4 . . 120.99(19) ?
    C13 C12 C11 . . 120.9(2) ?
    C13 C12 H12 . . 119.6 ?
    C11 C12 H12 . . 119.6 ?
    C12 C13 C14 . . 120.3(2) ?
    C12 C13 H13 . . 119.9 ?
    C14 C13 H13 . . 119.9 ?
    C15 C14 C13 . . 119.6(2) ?
    C15 C14 H14 . . 120.2 ?
    C13 C14 H14 . . 120.2 ?
    C14 C15 C16 . . 120.4(2) ?
    C14 C15 H15 . . 119.8 ?
    C16 C15 H15 . . 119.8 ?
    C15 C16 C11 . . 120.5(2) ?
    C15 C16 H16 . . 119.7 ?
    C11 C16 H16 . . 119.7 ?
    C18 C17 S1 . . 113.11(16) ?
    C18 C17 H17A . . 109.0 ?
    S1 C17 H17A . . 109.0 ?
    C18 C17 H17B . . 109.0 ?
    S1 C17 H17B . . 109.0 ?
    H17A C17 H17B . . 107.8 ?
    C17 C18 H18A . . 109.5 ?
    C17 C18 H18B . . 109.5 ?
    H18A C18 H18B . . 109.5 ?
    C17 C18 H18C . . 109.5 ?
    H18A C18 H18C . . 109.5 ?
    H18B C18 H18C . . 109.5 ?
    C26 C19 C20 . . 106.23(19) ?
    C26 C19 S2 . . 124.28(17) ?
    C20 C19 S2 . . 129.35(16) ?
    C25 C20 C21 . . 119.23(19) ?
    C25 C20 C19 . . 105.66(18) ?
    C21 C20 C19 . . 135.1(2) ?
    C22 C21 C20 . . 118.6(2) ?
    C22 C21 H21 . . 120.7 ?
    C20 C21 H21 . . 120.7 ?
    C21 C22 C23 . . 120.04(19) ?
    C21 C22 C29 . . 120.12(19) ?
    C23 C22 C29 . . 119.69(19) ?
    C24 C23 C22 . . 122.2(2) ?
    C24 C23 H23 . . 118.9 ?
    C22 C23 H23 . . 118.9 ?
    C25 C24 C23 . . 115.9(2) ?
    C25 C24 H24 . . 122.1 ?
    C23 C24 H24 . . 122.1 ?
    C24 C25 O4 . . 125.42(19) ?
    C24 C25 C20 . . 124.01(19) ?
    O4 C25 C20 . . 110.56(18) ?
    C19 C26 O4 . . 112.21(18) ?
    C19 C26 C27 . . 131.6(2) ?
    O4 C26 C27 . . 116.21(19) ?
    C26 C27 C28 . . 114.82(18) ?
    C26 C27 H27A . . 108.6 ?
    C28 C27 H27A . . 108.6 ?
    C26 C27 H27B . . 108.6 ?
    C28 C27 H27B . . 108.6 ?
    H27A C27 H27B . . 107.5 ?
    O6 C28 O5 . . 124.23(19) ?
    O6 C28 C27 . . 120.81(18) ?
    O5 C28 C27 . . 114.97(18) ?
    C30 C29 C34 . . 118.5(2) ?
    C30 C29 C22 . . 122.04(19) ?
    C34 C29 C22 . . 119.4(2) ?
    C31 C30 C29 . . 120.7(2) ?
    C31 C30 H30 . . 119.7 ?
    C29 C30 H30 . . 119.7 ?
    C30 C31 C32 . . 120.0(2) ?
    C30 C31 H31 . . 120.0 ?
    C32 C31 H31 . . 120.0 ?
    C33 C32 C31 . . 120.1(2) ?
    C33 C32 H32 . . 120.0 ?
    C31 C32 H32 . . 120.0 ?
    C32 C33 C34 . . 120.0(2) ?
    C32 C33 H33 . . 120.0 ?
    C34 C33 H33 . . 120.0 ?
    C33 C34 C29 . . 120.8(2) ?
    C33 C34 H34 . . 119.6 ?
    C29 C34 H34 . . 119.6 ?
    C36 C35 S2 . . 114.02(19) ?
    C36 C35 H35A . . 108.7 ?
    S2 C35 H35A . . 108.7 ?
    C36 C35 H35B . . 108.7 ?
    S2 C35 H35B . . 108.7 ?
    H35A C35 H35B . . 107.6 ?
    C35 C36 H36A . . 109.5 ?
    C35 C36 H36B . . 109.5 ?
    H36A C36 H36B . . 109.5 ?
    C35 C36 H36C . . 109.5 ?
    H36A C36 H36C . . 109.5 ?
    H36B C36 H36C . . 109.5 ?
loop_
    _geom_torsion_atom_site_label_1
    _geom_torsion_atom_site_label_2
    _geom_torsion_atom_site_label_3
    _geom_torsion_atom_site_label_4
    _geom_torsion_site_symmetry_1
    _geom_torsion_site_symmetry_2
    _geom_torsion_site_symmetry_3
    _geom_torsion_site_symmetry_4
    _geom_torsion
    _geom_torsion_publ_flag
    C17 S1 C1 C8 . . . . -106.3(2) ?
    C17 S1 C1 C2 . . . . 73.8(2) ?
    C8 C1 C2 C7 . . . . -0.7(2) ?
    S1 C1 C2 C7 . . . . 179.23(16) ?
    C8 C1 C2 C3 . . . . 178.9(2) ?
    S1 C1 C2 C3 . . . . -1.2(3) ?
    C7 C2 C3 C4 . . . . -0.3(3) ?
    C1 C2 C3 C4 . . . . -179.8(2) ?
    C2 C3 C4 C5 . . . . 0.1(3) ?
    C2 C3 C4 C11 . . . . -179.07(18) ?
    C3 C4 C5 C6 . . . . 0.0(3) ?
    C11 C4 C5 C6 . . . . 179.2(2) ?
    C4 C5 C6 C7 . . . . 0.1(3) ?
    C5 C6 C7 O1 . . . . -179.84(19) ?
    C5 C6 C7 C2 . . . . -0.3(3) ?
    C8 O1 C7 C6 . . . . -179.2(2) ?
    C8 O1 C7 C2 . . . . 1.2(2) ?
    C3 C2 C7 C6 . . . . 0.4(3) ?
    C1 C2 C7 C6 . . . . -180.0(2) ?
    C3 C2 C7 O1 . . . . 180.00(17) ?
    C1 C2 C7 O1 . . . . -0.3(2) ?
    C2 C1 C8 O1 . . . . 1.5(2) ?
    S1 C1 C8 O1 . . . . -178.41(14) ?
    C2 C1 C8 C9 . . . . 179.7(2) ?
    S1 C1 C8 C9 . . . . -0.2(3) ?
    C7 O1 C8 C1 . . . . -1.7(2) ?
    C7 O1 C8 C9 . . . . 179.80(17) ?
    C1 C8 C9 C10 . . . . 122.9(2) ?
    O1 C8 C9 C10 . . . . -58.9(3) ?
    C8 C9 C10 O3 . . . . 160.6(2) ?
    C8 C9 C10 O2 . . . . -20.7(3) ?
    C3 C4 C11 C16 . . . . 136.0(2) ?
    C5 C4 C11 C16 . . . . -43.2(3) ?
    C3 C4 C11 C12 . . . . -43.3(3) ?
    C5 C4 C11 C12 . . . . 137.5(2) ?
    C16 C11 C12 C13 . . . . 0.4(3) ?
    C4 C11 C12 C13 . . . . 179.7(2) ?
    C11 C12 C13 C14 . . . . -0.8(3) ?
    C12 C13 C14 C15 . . . . 0.5(4) ?
    C13 C14 C15 C16 . . . . 0.1(4) ?
    C14 C15 C16 C11 . . . . -0.5(4) ?
    C12 C11 C16 C15 . . . . 0.3(3) ?
    C4 C11 C16 C15 . . . . -179.1(2) ?
    C1 S1 C17 C18 . . . . 59.18(19) ?
    C35 S2 C19 C26 . . . . -99.5(2) ?
    C35 S2 C19 C20 . . . . 85.5(2) ?
    C26 C19 C20 C25 . . . . -0.1(2) ?
    S2 C19 C20 C25 . . . . 175.61(16) ?
    C26 C19 C20 C21 . . . . -177.7(2) ?
    S2 C19 C20 C21 . . . . -2.1(4) ?
    C25 C20 C21 C22 . . . . -2.4(3) ?
    C19 C20 C21 C22 . . . . 175.0(2) ?
    C20 C21 C22 C23 . . . . 2.9(3) ?
    C20 C21 C22 C29 . . . . -172.70(18) ?
    C21 C22 C23 C24 . . . . -1.2(3) ?
    C29 C22 C23 C24 . . . . 174.40(19) ?
    C22 C23 C24 C25 . . . . -1.0(3) ?
    C23 C24 C25 O4 . . . . -176.59(18) ?
    C23 C24 C25 C20 . . . . 1.5(3) ?
    C26 O4 C25 C24 . . . . 177.8(2) ?
    C26 O4 C25 C20 . . . . -0.6(2) ?
    C21 C20 C25 C24 . . . . 0.2(3) ?
    C19 C20 C25 C24 . . . . -177.96(19) ?
    C21 C20 C25 O4 . . . . 178.51(17) ?
    C19 C20 C25 O4 . . . . 0.4(2) ?
    C20 C19 C26 O4 . . . . -0.3(2) ?
    S2 C19 C26 O4 . . . . -176.24(14) ?
    C20 C19 C26 C27 . . . . 178.4(2) ?
    S2 C19 C26 C27 . . . . 2.5(3) ?
    C25 O4 C26 C19 . . . . 0.5(2) ?
    C25 O4 C26 C27 . . . . -178.42(17) ?
    C19 C26 C27 C28 . . . . 102.0(3) ?
    O4 C26 C27 C28 . . . . -79.3(2) ?
    C26 C27 C28 O6 . . . . 2.4(3) ?
    C26 C27 C28 O5 . . . . -177.9(2) ?
    C21 C22 C29 C30 . . . . -55.1(3) ?
    C23 C22 C29 C30 . . . . 129.3(2) ?
    C21 C22 C29 C34 . . . . 122.6(2) ?
    C23 C22 C29 C34 . . . . -53.0(3) ?
    C34 C29 C30 C31 . . . . 0.4(3) ?
    C22 C29 C30 C31 . . . . 178.1(2) ?
    C29 C30 C31 C32 . . . . -1.5(3) ?
    C30 C31 C32 C33 . . . . 1.4(3) ?
    C31 C32 C33 C34 . . . . -0.2(4) ?
    C32 C33 C34 C29 . . . . -0.9(3) ?
    C30 C29 C34 C33 . . . . 0.8(3) ?
    C22 C29 C34 C33 . . . . -176.9(2) ?
    C19 S2 C35 C36 . . . . -86.9(2) ?
loop_
    _geom_hbond_atom_site_label_D
    _geom_hbond_atom_site_label_H
    _geom_hbond_atom_site_label_A
    _geom_hbond_site_symmetry_A
    _geom_hbond_distance_DH
    _geom_hbond_distance_HA
    _geom_hbond_distance_DA
    _geom_hbond_angle_DHA
    O2 H2O O3 3_576 0.92(2) 1.73(2) 2.643(2) 174(3)
    O5 H5O O6 3_666 0.92(2) 1.68(2) 2.602(2) 175(4)
    C6 H6 O5 1_565 0.93 2.57 3.461(3) 161.1
    C24 H24 O3 . 0.93 2.57 3.480(3) 164.7
    C12 H12 Cg4 4_676 0.93 2.91 3.561(3) 130.8
    C30 H30 Cg2 4_575 0.93 2.80 3.506(3) 133.3
