# Supplementary material for: 2-(3-Ethyl­sulfanyl-5-phenyl-1-benzofuran-2-yl)acetic acid
Source: Acta Crystallogr Sect E Struct Rep Online. 2009 Aug 22;65(Pt 9):o2212. doi: 10.1107/S160053680903253X (PMC2970066; doi:10.1107/S160053680903253X)
Supplement: Supplementary file 2 [file e-65-o2212-Isup2.hkl]

# 
# h,k,l, Fc-squared, Fo-squared, sigma(Fo-squared) and status flag 
# 
data_I
_shelx_title ' 09ZC IN P2(1)/N' 
_shelx_refln_list_code          4 
_shelx_F_calc_maximum      496.03 
_exptl_crystal_F_000      1312.00 
_reflns_d_resolution_high  0.7703 
 
loop_ 
 _symmetry_equiv_pos_as_xyz 
 'x, y, z' 
 '-x+1/2, y+1/2, -z+1/2' 
 '-x, -y, -z' 
 'x-1/2, -y-1/2, z-1/2' 
 
_cell_length_a    12.4250 
_cell_length_b    11.7823 
_cell_length_c    21.2426 
_cell_angle_alpha  90.000 
_cell_angle_beta   93.021 
_cell_angle_gamma  90.000 
 
_shelx_F_squared_multiplier     1.000 
 
loop_ 
 _refln_index_h 
 _refln_index_k 
 _refln_index_l 
 _refln_F_squared_calc 
 _refln_F_squared_meas 
 _refln_F_squared_sigma 
 _refln_observed_status 
   2   0   0      117.84      195.85     12.76 o 
   4   0   0    30465.98    27358.71    439.40 o 
   6   0   0    12822.40    12933.39    314.86 o 
   8   0   0       24.58       23.20      8.07 o 
  10   0   0       75.07       76.30     16.60 o 
  12   0   0       16.70       49.21     23.62 o 
  14   0   0      474.69      436.96     52.16 o 
  16   0   0       90.61      168.29     49.70 o 
   1   1   0    11640.47    10807.60    296.44 o 
   2   1   0    13782.68    12636.65    144.11 o 
   3   1   0     4188.86     4219.11     88.51 o 
   4   1   0     4258.99     4133.65     82.19 o 
   5   1   0     3928.21     3921.61    105.18 o 
   6   1   0      152.22      196.51      7.82 o 
   7   1   0      788.01      865.08     29.41 o 
   8   1   0     4608.65     4391.96     87.84 o 
   9   1   0     2361.43     2345.75     69.78 o 
  10   1   0     1429.15     1435.43     47.59 o 
  11   1   0      759.75      692.32     33.92 o 
  12   1   0      160.35      197.69     27.13 o 
  13   1   0       89.91       80.83     37.64 o 
  14   1   0      116.43      135.02     29.22 o 
  15   1   0      376.68      476.73     47.98 o 
  16   1   0       26.85        9.97     30.75 o 
   0   2   0    76063.20    58429.15    276.05 o 
   1   2   0     9621.35     9371.19     43.01 o 
   2   2   0     4282.91     4349.82     59.88 o 
   3   2   0      478.80      534.68      8.69 o 
   4   2   0     4235.83     4465.13    105.74 o 
   5   2   0      715.15      727.00     16.91 o 
   6   2   0     2200.48     1994.61     60.11 o 
   7   2   0     2491.02     2482.10     64.81 o 
   8   2   0      232.40      221.13      9.72 o 
   9   2   0     1080.34     1105.23     30.75 o 
  10   2   0      531.47      512.23     22.44 o 
  11   2   0        4.04        6.58     15.65 o 
  12   2   0      882.76      877.71     41.22 o 
  13   2   0      292.16      333.95     33.23 o 
  14   2   0        4.11      -28.05     28.05 o 
  15   2   0       69.40       23.23     26.76 o 
   1   3   0     3898.75     3746.20     29.28 o 
   2   3   0    37196.98    33677.70    336.72 o 
   3   3   0     1263.22     1238.92     14.57 o 
   4   3   0     5385.06     5628.76     98.02 o 
   5   3   0     9603.35    10189.74    231.72 o 
   6   3   0      618.72      684.04     27.11 o 
   7   3   0       35.22       44.33      5.91 o 
   8   3   0        0.32       -2.54      6.46 o 
   9   3   0      691.47      678.36     28.61 o 
  10   3   0      601.30      613.23     23.51 o 
  11   3   0        0.06        8.06     13.11 o 
  12   3   0     1454.60     1376.43     59.54 o 
  13   3   0      119.75       92.86     26.08 o 
  14   3   0      636.77      597.16     40.86 o 
  15   3   0      188.69      236.48     36.45 o 
   0   4   0    50601.09    47202.62    229.80 o 
   1   4   0     3055.63     3401.95     40.00 o 
   2   4   0      543.42      555.94     13.32 o 
   3   4   0      204.16      252.46      8.88 o 
   4   4   0     2361.75     2291.15     60.44 o 
   5   4   0      513.65      576.82     17.95 o 
   6   4   0      598.49      479.75     12.55 o 
   7   4   0       74.08       90.54     10.87 o 
   8   4   0       21.69       18.50      7.31 o 
   9   4   0       45.31       44.24      9.69 o 
  10   4   0       50.48       37.43      9.89 o 
  11   4   0      488.19      474.81     40.72 o 
  12   4   0        3.65      -17.65     17.65 o 
  13   4   0      869.89      835.74     44.28 o 
  14   4   0       24.16      -16.30     22.54 o 
  15   4   0      200.44      184.60     34.61 o 
   1   5   0     1263.93     1313.02     48.22 o 
   2   5   0      578.51      685.24     21.50 o 
   3   5   0     6595.27     7095.19     73.05 o 
   4   5   0        6.50       20.14      5.71 o 
   5   5   0     5157.87     5761.76     83.38 o 
   6   5   0       17.30        2.91      7.32 o 
   7   5   0      196.79      212.34     13.94 o 
   8   5   0     1133.22     1086.83     55.90 o 
   9   5   0       45.04       49.26     13.78 o 
  10   5   0      160.54      154.97     15.99 o 
  11   5   0      123.75      128.15     18.88 o 
  12   5   0      584.23      517.12     28.61 o 
  13   5   0       39.87       35.73     42.07 o 
  14   5   0      448.06      456.25     40.52 o 
  15   5   0      129.31       93.49     42.81 o 
   0   6   0     4057.15     4207.18     78.24 o 
   1   6   0     1575.31     1747.82     36.49 o 
   2   6   0        0.13       -0.68     16.98 o 
   3   6   0     1379.33     1410.14     35.11 o 
   4   6   0     2018.36     2379.31     51.71 o 
   5   6   0       33.94       20.01      7.46 o 
   6   6   0     4426.03     4458.61    405.22 o 
   7   6   0      694.50      642.29     53.64 o 
   8   6   0      440.52      371.01     24.53 o 
   9   6   0        9.49       19.52     12.97 o 
  10   6   0      129.05      145.40     16.10 o 
  11   6   0        2.39       15.27     14.84 o 
  12   6   0      419.87      429.34     29.56 o 
  13   6   0      122.32       99.77     28.43 o 
  14   6   0        6.48      -25.43     25.43 o 
   1   7   0     1405.84     1370.92     35.25 o 
   2   7   0     2898.79     2792.63     49.18 o 
   3   7   0      613.87      725.68     26.94 o 
   4   7   0     2442.88     2346.39     37.91 o 
   5   7   0     1756.68     1850.16     47.10 o 
   6   7   0       14.80        2.86     11.47 o 
   7   7   0      107.00      115.97     28.05 o 
   8   7   0     1532.62     1399.88    136.30 o 
   9   7   0      449.39      444.18     46.75 o 
  10   7   0      445.02      389.06     30.79 o 
  11   7   0        2.26      -19.64     19.64 o 
  12   7   0        0.07      -20.87     20.87 o 
  13   7   0        4.51      -21.51     25.65 o 
  14   7   0      122.49      218.97     55.11 o 
   0   8   0      194.76      218.97     26.08 o 
   1   8   0     1114.25     1196.66     35.98 o 
   2   8   0       11.37       -7.58     10.86 o 
   3   8   0      147.84      171.83     18.35 o 
   4   8   0      180.48      187.27     17.81 o 
   5   8   0       92.42       74.33     40.10 o 
   6   8   0     1208.12     1171.11     87.83 o 
   7   8   0      576.75      599.99     32.88 o 
   8   8   0       12.22       21.78     16.15 o 
   9   8   0      223.97      195.68     26.60 o 
  10   8   0       12.16        6.92     25.10 o 
  11   8   0      163.96      157.12     28.67 o 
  12   8   0       29.09       19.18     24.70 o 
  13   8   0      310.03      375.33     43.49 o 
   1   9   0       68.26       60.90     17.01 o 
   2   9   0      762.07      796.29     32.46 o 
   3   9   0       10.51       -6.66     17.71 o 
   4   9   0      601.58      609.54     32.53 o 
   5   9   0      279.14      292.92     26.58 o 
   6   9   0       79.77       64.41     19.69 o 
   7   9   0      167.33      209.47     27.27 o 
   8   9   0       96.40       73.84     22.14 o 
   9   9   0       99.88      121.76     24.51 o 
  10   9   0        5.70      -25.19     37.64 o 
  11   9   0       27.80       49.70     36.91 o 
  12   9   0        0.20      -27.80     27.80 o 
  13   9   0        1.47      -38.38     38.38 o 
   0  10   0      269.00      301.64     34.94 o 
   1  10   0      272.35      281.92     24.94 o 
   2  10   0      141.26      137.42     21.56 o 
   3  10   0      149.66      147.89     17.79 o 
   4  10   0      235.16      247.19     36.41 o 
   5  10   0       28.20      -14.33     16.53 o 
   6  10   0      660.01      623.61     46.25 o 
   7  10   0        0.04      -17.57     17.57 o 
   8  10   0      277.44      305.96     33.01 o 
   9  10   0      128.92      119.04     26.76 o 
  10  10   0        0.28      -43.06     43.06 o 
  11  10   0       18.17      101.37     44.78 o 
  12  10   0       76.15      -41.33     41.33 o 
   1  11   0      519.97      517.75     31.82 o 
   2  11   0       90.41      124.18     22.42 o 
   3  11   0       34.30       27.92     18.08 o 
   4  11   0     1226.40     1256.60     49.41 o 
   5  11   0       55.39       34.19     21.29 o 
   6  11   0        0.01      -18.77     19.55 o 
   7  11   0       15.65       28.97     23.33 o 
   8  11   0      388.45      408.70     49.21 o 
   9  11   0       82.00       48.94     32.23 o 
  10  11   0      391.52      446.65     98.41 o 
  11  11   0        0.94      -40.84     40.84 o 
   0  12   0     1766.11     1979.59     84.14 o 
   1  12   0        0.09        4.76     18.55 o 
   2  12   0        2.89      -15.67     18.20 o 
   3  12   0      169.53      148.12     26.76 o 
   4  12   0        2.40      -19.68     19.68 o 
   5  12   0        1.00      -26.57     26.57 o 
   6  12   0      447.03      497.85     41.14 o 
   7  12   0      302.12      345.28     38.31 o 
   8  12   0       79.79       -5.41     26.73 o 
   9  12   0        0.06      -27.43     27.43 o 
   1  13   0       17.73      -14.94     21.64 o 
   2  13   0      352.31      457.13     58.56 o 
   3  13   0       67.70       91.98     27.08 o 
   4  13   0      120.46      131.82     29.35 o 
   5  13   0      383.83      461.13     44.36 o 
   6  13   0      123.84      118.45     29.55 o 
   7  13   0       24.35       -2.14     46.50 o 
   8  13   0       84.54       43.30     45.27 o 
   0  14   0      153.11      277.03     52.65 o 
   1  14   0      304.19      277.53     53.64 o 
   2  14   0      874.59      888.75     50.09 o 
   3  14   0        0.67       -2.41     26.68 o 
   4  14   0        1.28       15.65     26.62 o 
   5  14   0       25.12        8.15     27.31 o 
   6  14   0      253.58      274.55     88.82 o 
   1  15   0      101.39       85.27     34.69 o 
   2  15   0        0.06      -10.33     42.32 o 
   3  15   0        4.57      -35.92     44.29 o 
 -15   0   1      365.08      433.51     61.02 o 
 -13   0   1      452.70      366.10     51.18 o 
 -11   0   1        5.98       14.76     24.11 o 
  -9   0   1     1320.33     1289.72     27.84 o 
  -7   0   1       91.39      110.24     10.10 o 
  -5   0   1      737.22      758.64     43.99 o 
  -3   0   1      727.56      653.13     43.69 o 
  -1   0   1       42.05       43.30      4.92 o 
   1   0   1      137.02      178.82      5.38 o 
   3   0   1     2611.74     2374.28     27.36 o 
   5   0   1     1131.21     1042.91     21.03 o 
   7   0   1      550.83      583.39     17.24 o 
   9   0   1     2391.76     2465.48     66.16 o 
  11   0   1       81.24       69.38     28.05 o 
  13   0   1      753.16      829.63     61.02 o 
  15   0   1      274.50      336.57     59.05 o 
 -16   1   1        1.81        3.56     65.69 o 
 -15   1   1      137.72       89.14     61.75 o 
 -14   1   1       29.70       40.20     23.54 o 
 -13   1   1        8.92       -5.16     19.60 o 
 -12   1   1      216.43      262.34     28.85 o 
 -11   1   1     2090.29     2077.41     56.36 o 
 -10   1   1       17.89        5.37      8.98 o 
  -9   1   1       87.81       91.16      9.39 o 
  -8   1   1      248.03      238.87      9.37 o 
  -7   1   1      130.65      114.82      7.26 o 
  -6   1   1        7.28       -1.14      4.50 o 
  -5   1   1      435.96      375.83     12.65 o 
  -4   1   1      190.08      212.84      6.23 o 
  -3   1   1       55.94       64.28      3.69 o 
  -2   1   1       66.95       73.20      4.15 o 
  -1   1   1      866.56      873.56     17.95 o 
   0   1   1        7.93       10.53      2.24 o 
   1   1   1      105.40      107.56      5.27 o 
   2   1   1      199.56      167.90      8.11 o 
   3   1   1       66.96       73.60      4.04 o 
   4   1   1       22.50       19.49      3.33 o 
   5   1   1     3355.77     3280.45     71.85 o 
   6   1   1      112.58      147.06      7.45 o 
   7   1   1       72.48       55.98      6.12 o 
   8   1   1        1.63        0.73      5.09 o 
   9   1   1       31.43       24.25      6.66 o 
  10   1   1       81.10       59.42     13.24 o 
  11   1   1      361.84      369.45     27.84 o 
  12   1   1        0.96        0.61     17.70 o 
  13   1   1     1535.72     1504.29     54.73 o 
  14   1   1      228.84      241.48     33.06 o 
  15   1   1       51.21       43.13     27.31 o 
  16   1   1       46.65       43.30     43.79 o 
 -15   2   1       23.34       20.05     28.18 o 
 -14   2   1        3.85      -17.30     32.23 o 
 -13   2   1      108.38       87.34     22.62 o 
 -12   2   1       13.64        7.57     18.78 o 
 -11   2   1        8.71      -13.74     14.91 o 
 -10   2   1       85.36       77.49     10.25 o 
  -9   2   1      782.43      701.84     30.00 o 
  -8   2   1        5.25        2.25      6.06 o 
  -7   2   1      502.79      468.77     15.11 o 
  -6   2   1       99.99      122.87      6.58 o 
  -5   2   1     1074.90     1102.34     37.19 o 
  -4   2   1      167.58      176.28      5.73 o 
  -3   2   1     3446.23     3460.54     65.28 o 
  -2   2   1     1284.06     1254.22     19.94 o 
  -1   2   1     1106.17     1054.40     19.60 o 
   0   2   1     4039.30     4007.79     77.68 o 
   1   2   1     1001.88     1046.63     22.64 o 
   2   2   1      657.74      676.42     15.63 o 
   3   2   1      665.74      681.38     21.30 o 
   4   2   1      618.12      606.79     20.15 o 
   5   2   1      635.50      593.25     15.29 o 
   6   2   1      263.63      260.00      9.38 o 
   7   2   1      355.05      342.77     10.02 o 
   8   2   1       87.27      106.24      7.91 o 
   9   2   1      680.97      665.07     19.22 o 
  10   2   1       10.00        0.63     10.86 o 
  11   2   1     1669.99     1532.70     38.93 o 
  12   2   1      187.50      204.93     27.66 o 
  13   2   1        6.64        6.15     18.59 o 
  14   2   1       23.96      -18.17     21.16 o 
  15   2   1      159.53      171.32     35.43 o 
 -15   3   1       95.57       44.13     29.39 o 
 -14   3   1        0.47      -20.14     20.14 o 
 -13   3   1      573.59      541.78     36.68 o 
 -12   3   1       37.48       24.03     17.92 o 
 -11   3   1      155.71      178.12     19.06 o 
 -10   3   1      173.87      215.93     14.69 o 
  -9   3   1      241.60      255.98     12.81 o 
  -8   3   1       58.73       81.61      8.99 o 
  -7   3   1        1.02       -3.50      4.79 o 
  -6   3   1        8.44        5.12      4.53 o 
  -5   3   1     1958.94     2025.05     43.32 o 
  -4   3   1     1224.50     1204.08     14.32 o 
  -3   3   1       96.56      136.10      5.14 o 
  -2   3   1     8956.12     9048.22    163.26 o 
  -1   3   1       28.24       35.17      6.02 o 
   0   3   1     1791.72     1815.58     21.11 o 
   1   3   1      791.26      785.83     26.57 o 
   2   3   1       33.60       37.88      6.98 o 
   3   3   1      104.84      111.22      6.74 o 
   4   3   1     1382.85     1482.26     35.41 o 
   5   3   1      295.10      240.67      8.86 o 
   6   3   1      400.26      453.40     14.69 o 
   7   3   1     1024.66     1029.12     37.70 o 
   8   3   1       38.84       31.69      7.60 o 
   9   3   1        2.61       -6.17      7.15 o 
  10   3   1       37.14       25.24     12.56 o 
  11   3   1     1196.99     1129.61     57.34 o 
  12   3   1       37.26       -3.61     18.70 o 
  13   3   1       58.86       28.11     22.20 o 
  14   3   1      143.49      216.83     36.17 o 
  15   3   1       11.72        5.89     26.27 o 
 -15   4   1      583.63      695.50     61.75 o 
 -14   4   1       75.68       63.64     28.34 o 
 -13   4   1      457.87      453.56     35.60 o 
 -12   4   1        0.71      -16.81     16.81 o 
 -11   4   1      223.79      237.53     22.26 o 
 -10   4   1       37.64       43.20     10.65 o 
  -9   4   1     1293.10     1279.85     59.39 o 
  -8   4   1       14.66       -3.20      7.24 o 
  -7   4   1       15.39        6.03      7.05 o 
  -6   4   1      113.25      117.20      7.50 o 
  -5   4   1       51.35       96.50      5.81 o 
  -4   4   1       56.54       58.70      5.20 o 
  -3   4   1       20.00       18.41      5.64 o 
  -2   4   1      138.75      125.05      8.37 o 
  -1   4   1      153.99      185.47     11.34 o 
   0   4   1      582.90      618.84     14.96 o 
   1   4   1     3494.22     3604.49     33.75 o 
   2   4   1      412.19      392.67     23.13 o 
   3   4   1     2660.05     2711.13     83.58 o 
   4   4   1      177.46      156.46      9.71 o 
   5   4   1      354.35      471.77     13.20 o 
   6   4   1      474.43      484.73     19.24 o 
   7   4   1      594.39      593.98     26.87 o 
   8   4   1      217.05      227.52     11.66 o 
   9   4   1      212.53      225.99     13.28 o 
  10   4   1       11.63        5.08     11.70 o 
  11   4   1      166.01      154.85     19.75 o 
  12   4   1      130.80      133.98     19.76 o 
  13   4   1      166.36      209.99     42.07 o 
  14   4   1        9.06      -20.26     36.91 o 
  15   4   1      371.72      445.50     44.56 o 
 -15   5   1       11.25        1.97     43.30 o 
 -14   5   1       26.64        4.92     24.14 o 
 -13   5   1        0.02        1.34     37.15 o 
 -12   5   1      639.89      569.72     45.49 o 
 -11   5   1      711.92      675.02     48.97 o 
 -10   5   1      227.80      253.84     15.35 o 
  -9   5   1       42.33       19.38     11.79 o 
  -8   5   1       48.87       46.78     10.00 o 
  -7   5   1      404.68      409.17     16.04 o 
  -6   5   1        5.64       -7.94      8.20 o 
  -5   5   1        1.40       -2.01      4.99 o 
  -4   5   1     2124.23     2220.38     30.03 o 
  -3   5   1      907.42      928.97     21.91 o 
  -2   5   1      263.78      309.74     15.12 o 
  -1   5   1      236.08      256.30     14.50 o 
   0   5   1     3015.06     3297.31     44.53 o 
   1   5   1       22.11       14.33      5.87 o 
   2   5   1      332.62      422.66     14.14 o 
   3   5   1      189.58      222.54     11.35 o 
   4   5   1      606.19      600.54     27.90 o 
   5   5   1     1456.91     1427.63     55.36 o 
   6   5   1     2159.89     2201.58    111.44 o 
   7   5   1      228.64      222.57     16.36 o 
   8   5   1      498.88      497.79     27.33 o 
   9   5   1      184.07      178.75     13.50 o 
  10   5   1       21.90       28.00     13.71 o 
  11   5   1      295.39      345.75     26.31 o 
  12   5   1      195.94      213.38     23.85 o 
  13   5   1      560.85      508.60     38.50 o 
  14   5   1       26.37       40.63     33.46 o 
  15   5   1        1.43      -35.43     40.35 o 
 -14   6   1        8.45       66.92     42.81 o 
 -13   6   1     1031.05     1124.94     51.91 o 
 -12   6   1        0.21      -12.97     16.61 o 
 -11   6   1       69.53       74.38     18.09 o 
 -10   6   1        0.05       -9.53     10.92 o 
  -9   6   1      548.33      487.86     31.61 o 
  -8   6   1      653.95      690.80     54.53 o 
  -7   6   1      347.18      356.37     23.83 o 
  -6   6   1      830.30      765.27     31.29 o 
  -5   6   1      108.59      149.59     12.35 o 
  -4   6   1      352.34      384.38     16.03 o 
  -3   6   1      460.48      437.23     17.58 o 
  -2   6   1     4211.42     4404.07     55.52 o 
  -1   6   1      879.23      888.77     27.08 o 
   0   6   1        6.19        2.55      9.38 o 
   1   6   1     1353.53     1413.18     39.37 o 
   2   6   1      905.51      963.10     22.07 o 
   3   6   1      800.90      935.15     22.68 o 
   4   6   1      378.72      332.64     12.66 o 
   5   6   1     1354.69     1390.04     42.91 o 
   6   6   1      856.82      902.28     70.12 o 
   7   6   1       13.80       23.31     12.86 o 
   8   6   1        2.93      -13.71     14.27 o 
   9   6   1      301.84      304.32     20.66 o 
  10   6   1      329.40      328.55     23.16 o 
  11   6   1      156.68      144.61     24.95 o 
  12   6   1        7.61       -7.04     18.08 o 
  13   6   1       16.50       -6.25     18.03 o 
  14   6   1        8.05       29.44     28.48 o 
 -14   7   1      153.30       45.76     46.25 o 
 -13   7   1       59.30       33.39     24.65 o 
 -12   7   1       36.26       28.25     22.98 o 
 -11   7   1     1122.71      993.33    152.05 o 
 -10   7   1      167.24      179.91     25.88 o 
  -9   7   1      350.59      330.99     26.79 o 
  -8   7   1      982.68      925.61     66.18 o 
  -7   7   1        0.26       -2.94     19.44 o 
  -6   7   1      687.69      711.45     36.17 o 
  -5   7   1      435.26      435.44     25.39 o 
  -4   7   1        0.33       -8.04      8.04 o 
  -3   7   1      301.20      314.47     15.63 o 
  -2   7   1      288.32      319.74     23.87 o 
  -1   7   1     1051.39     1197.51     32.97 o 
   0   7   1     1549.85     1764.87     57.08 o 
   1   7   1      142.52      198.82     17.44 o 
   2   7   1     1807.75     1916.51     48.71 o 
   3   7   1       52.84       46.95      9.28 o 
   4   7   1       95.29      130.44     13.14 o 
   5   7   1      936.87      990.33     41.48 o 
   6   7   1      220.48      219.38     21.73 o 
   7   7   1       53.51       24.50     15.48 o 
   8   7   1      424.56      408.36     79.72 o 
   9   7   1      143.56       96.87     29.52 o 
  10   7   1     1540.57     1377.35    195.10 o 
  11   7   1      200.21      194.09     43.79 o 
  12   7   1       57.95        8.86     24.35 o 
  13   7   1       54.89      112.39     43.79 o 
 -13   8   1       82.02      140.38     31.61 o 
 -12   8   1      300.34      345.37     67.91 o 
 -11   8   1      277.34      185.51     44.78 o 
 -10   8   1       34.44        8.01     19.86 o 
  -9   8   1       35.07        6.02     18.21 o 
  -8   8   1       29.50       17.22     16.35 o 
  -7   8   1      213.44      234.19     26.25 o 
  -6   8   1      620.08      640.64     45.02 o 
  -5   8   1      236.29      247.80     23.68 o 
  -4   8   1        6.04       19.45     10.20 o 
  -3   8   1       15.64        7.16      9.64 o 
  -2   8   1      144.58      128.70     21.40 o 
  -1   8   1      317.97      342.06     31.74 o 
   0   8   1      547.50      566.53     26.09 o 
   1   8   1       49.09       21.59     12.26 o 
   2   8   1      100.00      109.67     17.09 o 
   3   8   1     1399.29     1431.82     65.69 o 
   4   8   1     1221.05     1243.44     30.94 o 
   5   8   1       56.20       47.18     14.42 o 
   6   8   1        8.83        7.39     20.91 o 
   7   8   1      736.45      657.36     44.04 o 
   8   8   1       43.67       37.57     22.64 o 
   9   8   1       50.86       56.74     21.00 o 
  10   8   1      394.91      298.69     46.75 o 
  11   8   1      125.98      119.81     27.81 o 
  12   8   1       10.16      -14.25     21.14 o 
  13   8   1      154.75      182.24     37.56 o 
 -13   9   1       71.75       19.19     41.33 o 
 -12   9   1        7.04       19.44     28.18 o 
 -11   9   1        0.06      -16.24     31.00 o 
 -10   9   1       15.77      -19.41     42.32 o 
  -9   9   1       10.48       -2.75     18.96 o 
  -8   9   1       37.49       39.39     19.48 o 
  -7   9   1       56.61       52.53     21.04 o 
  -6   9   1       73.50       49.06     17.90 o 
  -5   9   1       13.99        9.09     14.60 o 
  -4   9   1     2570.92     2504.57     60.37 o 
  -3   9   1        4.22       12.66     11.51 o 
  -2   9   1      584.83      622.49     43.55 o 
  -1   9   1      622.42      551.93     27.97 o 
   0   9   1     2933.43     2947.26     58.97 o 
   1   9   1      686.37      733.92     36.41 o 
   2   9   1      275.85      286.71     22.39 o 
   3   9   1      495.90      512.06     27.46 o 
   4   9   1     1160.96     1129.84     31.70 o 
   5   9   1        0.07       -6.06     12.32 o 
   6   9   1        1.02        7.44     14.95 o 
   7   9   1      688.13      626.45     35.79 o 
   8   9   1      279.14      282.82     41.83 o 
   9   9   1        2.44      -18.50     18.50 o 
  10   9   1      176.48      143.68     41.33 o 
  11   9   1       30.06       29.37     25.53 o 
  12   9   1        5.53      -13.96     27.43 o 
 -12  10   1        6.88        0.49     44.78 o 
 -11  10   1       11.40       11.32     35.92 o 
 -10  10   1       51.36       23.36     33.46 o 
  -9  10   1       29.48        7.77     23.13 o 
  -8  10   1       47.23       26.12     20.17 o 
  -7  10   1       19.83       15.85     19.13 o 
  -6  10   1        4.08      -13.03     17.26 o 
  -5  10   1       12.04       -5.00     16.78 o 
  -4  10   1       25.25        2.43     15.41 o 
  -3  10   1      563.31      571.06     26.22 o 
  -2  10   1      458.06      508.20     29.01 o 
  -1  10   1      442.55      502.85     29.52 o 
   0  10   1      579.94      596.75     30.96 o 
   1  10   1      781.08      833.47     36.00 o 
   2  10   1       26.50        7.84     15.55 o 
   3  10   1       71.11       70.34     18.96 o 
   4  10   1       96.02       88.53     21.69 o 
   5  10   1      150.63      186.06     25.02 o 
   6  10   1      143.97       99.91     21.91 o 
   7  10   1       46.21       23.87     18.44 o 
   8  10   1      553.34      519.66     88.33 o 
   9  10   1      556.29      537.41     74.79 o 
  10  10   1       43.19       28.05     33.95 o 
  11  10   1       21.55      -19.68     39.86 o 
  12  10   1       53.56       71.35     46.75 o 
 -11  11   1      493.68      439.91     66.43 o 
 -10  11   1       28.87       62.00     30.32 o 
  -9  11   1      176.52      151.89     31.48 o 
  -8  11   1       25.30       -6.74     22.26 o 
  -7  11   1       60.24       44.07     23.82 o 
  -6  11   1      162.13      170.18     27.97 o 
  -5  11   1      185.46      211.29     27.65 o 
  -4  11   1        2.17       30.96     19.48 o 
  -3  11   1       61.18       59.78     27.56 o 
  -2  11   1      516.63      544.09     39.61 o 
  -1  11   1      120.01      124.69     27.06 o 
   0  11   1       44.66       60.18     19.10 o 
   1  11   1       31.05       20.12     17.57 o 
   2  11   1       75.22      112.89     21.22 o 
   3  11   1       14.00       44.78     30.51 o 
   4  11   1       10.69        5.10     19.19 o 
   5  11   1      619.41      619.95     37.92 o 
   6  11   1     2073.25     2036.06     64.21 o 
   7  11   1       86.55       74.25     25.74 o 
   8  11   1        0.60      -11.37     23.37 o 
   9  11   1        3.38      -23.44     23.44 o 
  10  11   1      350.33      336.08     57.57 o 
  11  11   1       62.76       23.13     44.78 o 
 -10  12   1        0.90      -37.40     38.38 o 
  -9  12   1       23.89       -1.44     30.75 o 
  -8  12   1       54.42       85.38     76.52 o 
  -7  12   1      213.67      221.82     33.14 o 
  -6  12   1      179.08      194.26     32.16 o 
  -5  12   1      193.67      276.24     51.67 o 
  -4  12   1       25.62       30.48     20.88 o 
  -3  12   1       15.09       -2.24     26.33 o 
  -2  12   1      918.63      965.43     45.73 o 
  -1  12   1      733.22      763.66     40.71 o 
   0  12   1      374.94      369.66     31.10 o 
   1  12   1       15.66       29.06     20.30 o 
   2  12   1      804.73      791.30     40.51 o 
   3  12   1       23.11      -12.30     19.12 o 
   4  12   1      647.12      723.01     42.10 o 
   5  12   1        5.10      -16.72     18.09 o 
   6  12   1      330.81      359.19     40.84 o 
   7  12   1       55.39       47.80     25.08 o 
   8  12   1       86.61       95.39     29.74 o 
   9  12   1       47.05       35.82     30.78 o 
  -8  13   1       48.17       17.29     30.96 o 
  -7  13   1      104.06       71.29     31.82 o 
  -6  13   1       20.42       -8.71     25.91 o 
  -5  13   1      225.16      251.32     35.14 o 
  -4  13   1      340.87      328.01     37.65 o 
  -3  13   1       29.34       67.20     27.31 o 
  -2  13   1        1.19       -5.43     19.74 o 
  -1  13   1      167.00      261.22     33.03 o 
   0  13   1      299.20      292.06     34.62 o 
   1  13   1       27.89       27.57     23.19 o 
   2  13   1      270.95      269.16     50.68 o 
   3  13   1       67.10       69.98     24.69 o 
   4  13   1      493.76      466.70     38.44 o 
   5  13   1        0.17      -23.68     23.68 o 
   6  13   1        7.76        9.56     33.95 o 
   7  13   1       18.22       16.73     27.84 o 
   8  13   1       26.38       50.68     42.81 o 
  -6  14   1       22.23       25.35     29.40 o 
  -5  14   1       28.59        5.01     66.68 o 
  -4  14   1        0.14       15.10     37.15 o 
  -3  14   1        3.81      -19.98     27.46 o 
  -2  14   1       47.77       66.04     28.58 o 
  -1  14   1        3.44       -6.38     25.21 o 
   0  14   1        4.86      -25.18     25.18 o 
   1  14   1      312.32      293.27     54.62 o 
   2  14   1      233.77      315.91     57.57 o 
   3  14   1      158.12      149.46     31.42 o 
   4  14   1      396.12      501.60     47.15 o 
   5  14   1       16.68      -26.06     26.88 o 
   6  14   1        0.95       18.43     29.75 o 
  -3  15   1      320.43      378.40     65.45 o 
  -2  15   1        7.19       66.43     46.25 o 
  -1  15   1      212.48      267.82     42.07 o 
   0  15   1      226.53      290.81     63.48 o 
   1  15   1      258.30      247.02     57.57 o 
   2  15   1      128.62      151.56     51.67 o 
   3  15   1      320.71      339.03     64.46 o 
 -16   0   2     1234.27     1297.09     86.11 o 
 -14   0   2       71.66       32.48     31.98 o 
 -12   0   2     1093.41     1004.31     61.02 o 
 -10   0   2      410.05      481.15     56.83 o 
  -8   0   2      269.17      244.34     13.47 o 
  -6   0   2     4348.16     4086.67    278.00 o 
  -4   0   2    22392.14    21154.65    368.67 o 
  -2   0   2      366.01      527.28      9.05 o 
   0   0   2    17877.25    16274.48    609.43 o 
   2   0   2    54453.05    41977.75   2321.82 o 
   4   0   2     2178.84     2119.54     22.52 o 
   6   0   2      673.53      607.16     16.12 o 
   8   0   2     1813.70     2065.23     32.21 o 
  10   0   2     3918.42     3774.55     63.83 o 
  12   0   2     2336.49     2320.59     91.03 o 
  14   0   2     1055.74     1137.66     74.30 o 
 -16   1   2       14.63      -27.88     27.88 o 
 -15   1   2      511.60      482.15     41.05 o 
 -14   1   2       40.37       29.00     22.14 o 
 -13   1   2      457.79      419.90     42.32 o 
 -12   1   2      271.17      299.67     32.72 o 
 -11   1   2     3018.26     2901.42     95.60 o 
 -10   1   2        9.31        2.43      9.00 o 
  -9   1   2      850.05      894.52     37.40 o 
  -8   1   2     1634.33     1527.92     36.85 o 
  -7   1   2      268.51      259.61     11.01 o 
  -6   1   2      784.42      720.70     20.97 o 
  -5   1   2     3242.99     3265.26     36.86 o 
  -4   1   2     1628.46     1724.24     28.29 o 
  -3   1   2      271.11      257.42      8.43 o 
  -2   1   2       31.58       60.64      3.69 o 
  -1   1   2       34.90       75.69      4.40 o 
   0   1   2     1551.24     1446.98     44.11 o 
   1   1   2      684.68      681.15     20.77 o 
   2   1   2     8531.70     7828.24    106.65 o 
   3   1   2      180.43      176.79      5.66 o 
   4   1   2     6300.44     6284.31    115.44 o 
   5   1   2      564.58      577.57     10.20 o 
   6   1   2     1079.35      976.22     13.97 o 
   7   1   2      727.28      875.08     14.52 o 
   8   1   2     1747.71     1774.37     29.34 o 
   9   1   2     4020.61     3932.96     61.82 o 
  10   1   2      152.63      157.53     16.31 o 
  11   1   2      280.53      309.76     26.44 o 
  12   1   2        0.89       -5.74     17.57 o 
  13   1   2      476.80      477.76     35.30 o 
  14   1   2      165.90      158.80     30.61 o 
  15   1   2       98.45      107.15     31.29 o 
 -15   2   2      105.56      118.19     32.97 o 
 -14   2   2       76.10       65.98     24.87 o 
 -13   2   2      645.87      627.95     37.58 o 
 -12   2   2       56.89       42.49     19.66 o 
 -11   2   2       65.30       60.09     13.04 o 
 -10   2   2     2415.50     2336.93     98.42 o 
  -9   2   2        0.87       -6.89      6.89 o 
  -8   2   2      190.26      210.77     10.95 o 
  -7   2   2     1701.06     1883.66     41.74 o 
  -6   2   2      176.74      149.15      7.02 o 
  -5   2   2     1331.77     1453.73     20.65 o 
  -4   2   2     1452.83     1629.86     24.54 o 
  -3   2   2        0.79       -2.68      3.46 o 
  -2   2   2    12281.23    11773.02    246.26 o 
  -1   2   2     7359.69     7095.65     98.16 o 
   0   2   2      759.57      671.37     65.69 o 
   1   2   2     2023.75     1852.04    185.76 o 
   2   2   2    10144.43     9098.89    435.53 o 
   3   2   2      611.31      518.17     27.91 o 
   4   2   2     1635.32     1670.99     47.90 o 
   5   2   2      677.26      799.27     24.94 o 
   6   2   2     2229.05     2130.38     52.74 o 
   7   2   2       28.75       19.15      5.34 o 
   8   2   2     6762.62     6749.24    148.00 o 
   9   2   2      313.33      311.14     17.89 o 
  10   2   2     6005.79     5788.87     69.71 o 
  11   2   2      290.29      306.58     21.86 o 
  12   2   2       69.08       60.71     20.21 o 
  13   2   2      479.95      444.13     34.61 o 
  14   2   2      520.43      615.59     40.36 o 
  15   2   2      166.74      157.92     33.86 o 
 -15   3   2      163.89      207.69     33.92 o 
 -14   3   2       88.68       70.29     27.46 o 
 -13   3   2      405.22      431.17     33.56 o 
 -12   3   2       10.08       -3.11     17.70 o 
 -11   3   2      253.89      273.31     18.84 o 
 -10   3   2      273.20      245.36     14.81 o 
  -9   3   2      802.96      776.55     22.42 o 
  -8   3   2     1157.33     1108.91     43.91 o 
  -7   3   2       41.02       40.85      7.93 o 
  -6   3   2     5830.89     5757.93    162.22 o 
  -5   3   2     4010.28     3956.50     35.67 o 
  -4   3   2      153.88      157.62      5.76 o 
  -3   3   2     3962.99     4127.30     39.25 o 
  -2   3   2     1022.06     1040.94     18.75 o 
  -1   3   2    16262.66    15865.13    248.98 o 
   0   3   2    31732.53    29110.75    160.91 o 
   1   3   2     1623.48     1558.89     58.06 o 
   2   3   2    19118.13    17996.08   1562.32 o 
   3   3   2     2761.13     2881.59     99.07 o 
   4   3   2     8119.25     7636.20    289.14 o 
   5   3   2        0.28       -4.17      4.17 o 
   6   3   2     1992.82     2029.55     54.94 o 
   7   3   2       43.18       70.17      6.77 o 
   8   3   2        5.79       -5.40      5.57 o 
   9   3   2       18.39        1.38      8.65 o 
  10   3   2      828.39      817.65     29.20 o 
  11   3   2       18.90       34.97     14.05 o 
  12   3   2      377.66      357.51     32.36 o 
  13   3   2        0.70      -19.14     19.14 o 
  14   3   2      201.72      210.38     31.96 o 
  15   3   2      221.87      271.57     39.13 o 
 -15   4   2      152.82      142.20     33.12 o 
 -14   4   2        8.25      -15.72     28.54 o 
 -13   4   2      133.52      185.90     29.07 o 
 -12   4   2        8.17      -13.18     17.51 o 
 -11   4   2      709.44      657.59     25.91 o 
 -10   4   2      201.69      185.00     13.90 o 
  -9   4   2       30.80       23.85      9.21 o 
  -8   4   2       74.80       70.63     16.90 o 
  -7   4   2        7.14       -6.67      6.81 o 
  -6   4   2     1226.65     1069.11     26.70 o 
  -5   4   2     3126.09     3423.00     39.37 o 
  -4   4   2     7275.01     7365.53    135.16 o 
  -3   4   2      970.06     1107.48     18.04 o 
  -2   4   2       32.32       52.83      6.73 o 
  -1   4   2    11313.98    12021.51     72.65 o 
   0   4   2     9934.32     9789.63     57.33 o 
   1   4   2     3200.97     3385.31    126.46 o 
   2   4   2     4036.95     3782.95    127.94 o 
   3   4   2     2794.12     3189.59     54.13 o 
   4   4   2      378.43      350.43     19.81 o 
   5   4   2      427.75      397.77     18.84 o 
   6   4   2       29.15        4.66      8.03 o 
   7   4   2      205.70      218.74     11.44 o 
   8   4   2       25.19       44.58      8.24 o 
   9   4   2      304.98      290.28     16.51 o 
  10   4   2      623.55      588.65     25.53 o 
  11   4   2      443.87      430.29     24.81 o 
  12   4   2      264.18      270.58     24.54 o 
  13   4   2        2.59       12.40     21.74 o 
  14   4   2      528.81      573.04     41.39 o 
  15   4   2       25.36      -23.37     37.64 o 
 -15   5   2      522.89      594.42     74.30 o 
 -14   5   2       51.88       38.38     39.37 o 
 -13   5   2      532.86      578.04     38.31 o 
 -12   5   2      173.31      178.26     23.42 o 
 -11   5   2      395.74      382.33     18.68 o 
 -10   5   2      514.43      530.60     23.93 o 
  -9   5   2      216.79      237.83     17.28 o 
  -8   5   2      526.10      498.42     18.58 o 
  -7   5   2        5.77       -6.74      7.36 o 
  -6   5   2        0.26       -8.07      8.07 o 
  -5   5   2      265.83      346.81     12.97 o 
  -4   5   2     2068.97     2350.31     41.75 o 
  -3   5   2     5340.16     5855.28     89.57 o 
  -2   5   2     2192.46     2362.19     31.35 o 
  -1   5   2      637.72      685.39     21.44 o 
   0   5   2     3338.83     3496.05     38.14 o 
   1   5   2     4906.11     5368.85     51.35 o 
   2   5   2     1296.15     1459.47     47.24 o 
   3   5   2       60.75       67.94     11.19 o 
   4   5   2       93.20       58.16     14.59 o 
   5   5   2      303.68      275.60     16.46 o 
   6   5   2      620.79      538.43     33.03 o 
   7   5   2        5.96       -6.75     11.57 o 
   8   5   2       20.87       10.39      8.62 o 
   9   5   2      608.53      593.04     30.75 o 
  10   5   2        0.49        1.55     13.36 o 
  11   5   2     1762.09     1685.89     55.77 o 
  12   5   2      119.70      138.41     22.26 o 
  13   5   2      395.30      421.86     40.48 o 
  14   5   2        5.60      -23.33     23.33 o 
  15   5   2      246.88      317.88     62.49 o 
 -14   6   2      489.96      473.86     55.60 o 
 -13   6   2        7.55      -31.00     31.00 o 
 -12   6   2     1471.29     1355.06     85.27 o 
 -11   6   2      463.56      433.75     29.55 o 
 -10   6   2     1031.68     1083.83     60.17 o 
  -9   6   2        7.29       -1.87     10.27 o 
  -8   6   2       47.29       29.28     12.61 o 
  -7   6   2      308.34      283.44     18.49 o 
  -6   6   2     1646.88     1705.51     36.07 o 
  -5   6   2      650.44      575.98     26.92 o 
  -4   6   2     4227.44     4382.85     90.00 o 
  -3   6   2     3242.56     3337.42     70.57 o 
  -2   6   2     2273.38     2383.77     64.99 o 
  -1   6   2     3837.61     4188.67     54.76 o 
   0   6   2     2893.44     3169.20     48.70 o 
   1   6   2      356.77      365.33     15.42 o 
   2   6   2     7275.28     7558.85    121.97 o 
   3   6   2      184.01      146.09     12.07 o 
   4   6   2      851.02      878.24     48.22 o 
   5   6   2       24.72       16.90      7.99 o 
   6   6   2     2212.28     2162.66    137.32 o 
   7   6   2       87.22       88.22     16.66 o 
   8   6   2     2228.07     2093.25    289.09 o 
   9   6   2      669.34      612.65     23.29 o 
  10   6   2      703.24      625.19     32.07 o 
  11   6   2        4.91      -15.42     15.42 o 
  12   6   2      132.08      118.55     22.14 o 
  13   6   2       26.19       10.73     20.17 o 
  14   6   2       15.86      -32.23     32.23 o 
 -14   7   2      277.60      279.00     58.06 o 
 -13   7   2        1.89      -27.06     27.06 o 
 -12   7   2      720.24      642.61     82.18 o 
 -11   7   2      191.36      184.85     73.07 o 
 -10   7   2        2.27      -16.66     16.66 o 
  -9   7   2      185.34      199.90     56.83 o 
  -8   7   2     1282.44     1214.84     43.64 o 
  -7   7   2      229.98      194.28     25.83 o 
  -6   7   2     2202.94     2132.59     52.36 o 
  -5   7   2     1599.93     1653.08     45.38 o 
  -4   7   2      825.10      808.65     22.92 o 
  -3   7   2     1018.11     1106.95     32.18 o 
  -2   7   2     3641.08     3493.65     55.20 o 
  -1   7   2     1815.40     1810.69     39.85 o 
   0   7   2     3429.29     3537.39     55.60 o 
   1   7   2     1203.45     1242.88     34.26 o 
   2   7   2      612.90      626.37     22.14 o 
   3   7   2      472.44      419.71     22.85 o 
   4   7   2     3741.62     3578.00    129.69 o 
   5   7   2      196.76      211.40     13.99 o 
   6   7   2     1024.12      880.34     47.24 o 
   7   7   2        0.27        5.21     12.82 o 
   8   7   2      510.72      455.65     64.71 o 
   9   7   2       13.19       34.44     18.70 o 
  10   7   2     1615.20     1487.63    127.45 o 
  11   7   2      427.23      414.59     39.61 o 
  12   7   2      340.84      344.81     44.53 o 
  13   7   2       27.50      -22.82     44.04 o 
 -13   8   2      260.08      258.80     37.23 o 
 -12   8   2        4.95      -23.47     23.47 o 
 -11   8   2     1040.38      969.59    112.68 o 
 -10   8   2      436.14      431.17     63.48 o 
  -9   8   2       15.28        0.92     18.63 o 
  -8   8   2      120.00      140.78     22.61 o 
  -7   8   2     1034.78     1035.66     41.75 o 
  -6   8   2      743.44      691.66     34.62 o 
  -5   8   2       31.76       20.67     14.27 o 
  -4   8   2     3152.93     3009.68     62.27 o 
  -3   8   2       79.08      112.06     14.58 o 
  -2   8   2       31.44       31.39     13.53 o 
  -1   8   2     1662.29     1749.21     42.49 o 
   0   8   2     1979.39     1928.16     44.70 o 
   1   8   2      662.51      649.43     27.48 o 
   2   8   2     1247.04     1206.52     36.61 o 
   3   8   2       63.31       91.77     12.21 o 
   4   8   2       10.80       -7.18      7.96 o 
   5   8   2      385.75      341.01     47.48 o 
   6   8   2      155.68      168.64     21.54 o 
   7   8   2      492.93      454.45     46.01 o 
   8   8   2      157.82      157.13     32.48 o 
   9   8   2     1211.37     1053.15    145.65 o 
  10   8   2        5.16        2.22     18.55 o 
  11   8   2        0.77      -24.60     24.60 o 
  12   8   2       20.49      -17.33     34.94 o 
  13   8   2       95.70      120.52     33.86 o 
 -13   9   2        4.02      -40.84     42.32 o 
 -12   9   2       92.66       53.43     67.66 o 
 -11   9   2      151.96      148.83     41.09 o 
 -10   9   2      128.99      135.79     26.96 o 
  -9   9   2       42.59       19.26     20.70 o 
  -8   9   2      157.67      187.97     29.28 o 
  -7   9   2        1.65      -16.08     16.08 o 
  -6   9   2       11.90        7.71     16.04 o 
  -5   9   2     2057.42     2048.58     56.89 o 
  -4   9   2     1260.35     1343.92     45.58 o 
  -3   9   2      160.20      158.07     16.09 o 
  -2   9   2     2867.71     3110.16     59.89 o 
  -1   9   2        1.64       12.74     13.87 o 
   0   9   2     3359.53     3458.72     63.81 o 
   1   9   2     1034.32      934.86     35.30 o 
   2   9   2       83.29       88.80     36.91 o 
   3   9   2     1315.59     1276.26     40.00 o 
   4   9   2       27.80       70.36     51.38 o 
   5   9   2        0.05       -8.61     19.19 o 
   6   9   2      369.77      347.72     29.28 o 
   7   9   2      801.28      737.97     83.90 o 
   8   9   2      194.08      189.47     28.79 o 
   9   9   2       10.08      -11.25     17.96 o 
  10   9   2      120.65       80.21     37.40 o 
  11   9   2       99.37       48.78     26.23 o 
  12   9   2       28.39       -5.04     27.30 o 
 -12  10   2      341.37      303.11     59.05 o 
 -11  10   2       22.44      -10.82     26.38 o 
 -10  10   2      108.62      114.47     28.85 o 
  -9  10   2        4.88        8.37     21.85 o 
  -8  10   2        5.57      -17.31     20.14 o 
  -7  10   2       17.06        1.61     17.84 o 
  -6  10   2       53.45       51.42     19.48 o 
  -5  10   2      192.31      170.05     26.07 o 
  -4  10   2        2.10       10.29     16.11 o 
  -3  10   2     2809.44     2864.86     67.67 o 
  -2  10   2        2.42      -10.83     12.04 o 
  -1  10   2     4183.79     4202.02    115.14 o 
   0  10   2       17.13        4.55     14.95 o 
   1  10   2      402.19      418.43     27.66 o 
   2  10   2      160.58      246.45     25.05 o 
   3  10   2      143.66      128.09     21.44 o 
   4  10   2        5.46       -5.85     22.39 o 
   5  10   2        4.98      -14.50     14.50 o 
   6  10   2       53.63       55.30     29.03 o 
   7  10   2        5.23        6.04     24.36 o 
   8  10   2     1197.12     1254.56    139.26 o 
   9  10   2      256.42      226.12    102.35 o 
  10  10   2       24.20      -17.22     35.43 o 
  11  10   2        1.15      -24.53     24.53 o 
  12  10   2        5.29       45.76     45.76 o 
 -11  11   2       49.59       35.75     53.88 o 
 -10  11   2       16.06      -24.52     24.52 o 
  -9  11   2      104.77       57.98     28.47 o 
  -8  11   2       32.54       45.49     25.91 o 
  -7  11   2      278.96      266.03     33.73 o 
  -6  11   2      183.16      219.17     29.05 o 
  -5  11   2       21.98       -4.38     16.31 o 
  -4  11   2       35.55       39.20     20.00 o 
  -3  11   2       37.05       35.23     19.45 o 
  -2  11   2      429.88      475.49     25.47 o 
  -1  11   2       72.75       74.38     30.75 o 
   0  11   2       13.18      -10.55     20.91 o 
   1  11   2      176.78      190.65     24.86 o 
   2  11   2      285.07      310.42     26.44 o 
   3  11   2      748.54      748.42     37.15 o 
   4  11   2      125.29      160.15     23.24 o 
   5  11   2      219.36      215.79     28.53 o 
   6  11   2       84.21       94.71     25.18 o 
   7  11   2        0.28      -20.35     20.35 o 
   8  11   2      108.78       90.99     28.02 o 
   9  11   2       45.44       66.29     27.31 o 
  10  11   2        8.73       22.14     35.43 o 
  11  11   2        6.89       57.08     45.76 o 
  -9  12   2        5.50      -29.52     29.52 o 
  -8  12   2        6.87      -13.78     24.73 o 
  -7  12   2        4.31      -16.24     22.96 o 
  -6  12   2      401.19      424.82     37.81 o 
  -5  12   2        7.80       13.06     21.54 o 
  -4  12   2     1092.34     1151.47     51.13 o 
  -3  12   2       54.20       29.22     18.80 o 
  -2  12   2       74.21       65.52     20.67 o 
  -1  12   2       33.32      -15.88     19.60 o 
   0  12   2      134.49      161.88     25.40 o 
   1  12   2        2.47        9.47     25.10 o 
   2  12   2      641.53      651.03     53.64 o 
   3  12   2        3.08      -23.62     23.62 o 
   4  12   2       82.26       62.24     23.89 o 
   5  12   2       73.80       57.95     24.94 o 
   6  12   2       37.01       44.11     23.39 o 
   7  12   2        0.48      -16.04     22.89 o 
   8  12   2        8.54      -15.43     24.35 o 
   9  12   2      211.65      216.51     49.70 o 
  -8  13   2      119.09      111.70     48.71 o 
  -7  13   2        0.02       28.88     27.23 o 
  -6  13   2      115.10       97.13     30.52 o 
  -5  13   2      219.47      191.95     31.31 o 
  -4  13   2      233.79      246.66     34.81 o 
  -3  13   2       87.34      117.88     28.37 o 
  -2  13   2       99.07      135.33     26.88 o 
  -1  13   2       10.63        6.04     18.94 o 
   0  13   2       46.69       35.18     24.70 o 
   1  13   2      257.28      249.70     40.35 o 
   2  13   2       45.71       51.18     35.92 o 
   3  13   2        2.85      -31.74     32.23 o 
   4  13   2      377.18      401.35     48.71 o 
   5  13   2        6.63       -0.86     22.54 o 
   6  13   2       87.54       68.37     27.78 o 
   7  13   2      118.37      122.19     33.23 o 
   8  13   2        0.51      -39.86     39.86 o 
  -6  14   2      115.80      113.18     43.30 o 
  -5  14   2       25.21       52.69     32.97 o 
  -4  14   2       70.80       60.28     32.72 o 
  -3  14   2      179.03      211.60     36.00 o 
  -2  14   2       49.45       37.56     27.67 o 
  -1  14   2       28.93        9.35     37.64 o 
   0  14   2      327.92      354.54     45.76 o 
   1  14   2       37.44       37.13     27.13 o 
   2  14   2       60.90       77.25     42.32 o 
   3  14   2        3.09       -6.82     21.75 o 
   4  14   2      233.25      232.58     37.05 o 
   5  14   2        0.60       -8.46     39.37 o 
   6  14   2       35.41       52.93     36.66 o 
  -2  15   2       14.44       15.75     45.27 o 
  -1  15   2       41.69       85.62     48.22 o 
   0  15   2        2.41      -27.67     27.67 o 
   1  15   2       31.64       13.29     48.71 o 
   2  15   2      137.21      123.51     49.21 o 
 -15   0   3      236.56      206.18     48.22 o 
 -13   0   3      466.36      525.53     49.70 o 
 -11   0   3     1057.08     1057.71     60.77 o 
  -9   0   3      681.97      710.19     32.23 o 
  -7   0   3      355.29      303.79     23.82 o 
  -5   0   3        0.02       -4.60      4.60 o 
  -3   0   3      757.98      778.99     22.95 o 
  -1   0   3       48.40       88.73      5.53 o 
   1   0   3       83.82       94.40      5.88 o 
   3   0   3      814.05      722.76     14.87 o 
   5   0   3     4239.37     4005.76    120.54 o 
   7   0   3      318.65      333.41     17.93 o 
   9   0   3      165.59      185.26     20.67 o 
  11   0   3     1590.95     1710.43     74.30 o 
  13   0   3        6.74       -7.38     28.05 o 
  15   0   3      555.61      593.93     63.48 o 
 -16   1   3       31.75       10.57     30.32 o 
 -15   1   3      494.01      585.81     42.62 o 
 -14   1   3       22.97       40.39     21.79 o 
 -13   1   3        7.54      -14.27     18.44 o 
 -12   1   3       34.24       46.18     18.50 o 
 -11   1   3       93.18      107.22     13.96 o 
 -10   1   3       80.16       62.44     16.48 o 
  -9   1   3      578.26      527.06     21.04 o 
  -8   1   3       21.01       12.09      5.26 o 
  -7   1   3        7.32       -3.90      4.37 o 
  -6   1   3        5.11       -1.08      4.35 o 
  -5   1   3      432.10      415.86     18.04 o 
  -4   1   3      558.97      468.74     29.05 o 
  -3   1   3      812.21      809.02      8.73 o 
  -2   1   3       47.74       38.60      2.99 o 
  -1   1   3        0.12       -1.00      2.18 o 
   0   1   3       24.24       22.36      2.23 o 
   1   1   3       14.95       18.90      2.61 o 
   2   1   3        4.74       10.56      4.97 o 
   3   1   3     1355.55     1273.70     27.23 o 
   4   1   3        0.18        6.58      2.95 o 
   5   1   3      190.95      219.36      8.57 o 
   6   1   3      424.41      466.07     14.15 o 
   7   1   3     1246.92     1218.01     18.71 o 
   8   1   3      124.13      133.44      8.52 o 
   9   1   3      750.37      721.19     20.84 o 
  10   1   3       27.91       11.41     11.82 o 
  11   1   3      309.96      314.10     26.33 o 
  12   1   3       26.13       25.68     18.08 o 
  13   1   3      759.82      792.30     42.06 o 
  14   1   3       24.64      -14.26     22.79 o 
  15   1   3      162.39      152.20     34.26 o 
 -15   2   3      152.26      133.40     32.16 o 
 -14   2   3      169.08      169.95     62.49 o 
 -13   2   3      959.05     1057.89     72.83 o 
 -12   2   3       17.82       35.55     19.29 o 
 -11   2   3       63.94       73.36     13.36 o 
 -10   2   3      107.02       89.86     11.11 o 
  -9   2   3       23.67        8.66      7.59 o 
  -8   2   3       16.24       -4.27      6.17 o 
  -7   2   3      445.51      422.91     14.40 o 
  -6   2   3      609.49      636.31     15.71 o 
  -5   2   3      386.84      435.07     12.25 o 
  -4   2   3       36.17       53.63      5.66 o 
  -3   2   3     1041.60     1130.03     21.38 o 
  -2   2   3     8850.18     8784.63     62.24 o 
  -1   2   3     1599.99     1689.58     76.35 o 
   0   2   3     1926.28     1784.11     75.11 o 
   1   2   3       75.61       72.53      6.96 o 
   2   2   3      350.68      342.07     17.03 o 
   3   2   3     1830.61     1877.61     48.97 o 
   4   2   3       92.49      118.89      6.30 o 
   5   2   3     4253.33     4273.64    100.05 o 
   6   2   3      353.86      406.61     12.38 o 
   7   2   3      166.00      190.75      8.39 o 
   8   2   3       34.64       45.13      6.48 o 
   9   2   3      133.15      134.02     15.70 o 
  10   2   3       33.15       24.95     12.21 o 
  11   2   3      279.71      308.48     23.22 o 
  12   2   3        0.50      -13.69     17.51 o 
  13   2   3        2.91      -29.27     46.25 o 
  14   2   3       12.74       28.27     24.35 o 
  15   2   3       56.40       93.27     30.11 o 
 -15   3   3       49.20       83.41     35.67 o 
 -14   3   3       11.53       12.19     22.69 o 
 -13   3   3      403.59      396.83     33.69 o 
 -12   3   3       41.97        7.87     28.54 o 
 -11   3   3      433.41      490.12     21.32 o 
 -10   3   3       95.45      111.07     12.00 o 
  -9   3   3      617.49      576.86     28.33 o 
  -8   3   3        2.84        7.04      7.68 o 
  -7   3   3     1331.81     1338.80     25.21 o 
  -6   3   3      402.08      437.90     14.34 o 
  -5   3   3      388.93      449.18     13.77 o 
  -4   3   3       74.09       88.23      7.34 o 
  -3   3   3      620.37      544.63     34.40 o 
  -2   3   3     4030.99     3904.58    136.35 o 
  -1   3   3    10104.99     9760.22    299.16 o 
   0   3   3     1076.62     1049.50    133.84 o 
   1   3   3     8748.75     8116.02    846.36 o 
   2   3   3       12.76       26.39      6.43 o 
   3   3   3     1750.31     1856.57     40.84 o 
   4   3   3        0.60       -0.71      4.38 o 
   5   3   3      700.79      723.78     20.56 o 
   6   3   3      881.12      913.23     29.23 o 
   7   3   3     1519.55     1368.87     21.93 o 
   8   3   3       95.51       74.57      7.95 o 
   9   3   3        9.17       -9.30     10.82 o 
  10   3   3      624.13      608.00     26.54 o 
  11   3   3      101.32       90.34     17.70 o 
  12   3   3      219.73      194.65     22.94 o 
  13   3   3      434.70      441.01     37.32 o 
  14   3   3       60.75       89.20     27.03 o 
  15   3   3       92.07      116.52     33.05 o 
 -15   4   3       27.03       13.29     33.46 o 
 -14   4   3        0.44      -13.78     27.06 o 
 -13   4   3       27.60       12.47     22.04 o 
 -12   4   3      178.86      152.86     26.88 o 
 -11   4   3      939.23      940.24     51.58 o 
 -10   4   3      276.11      293.79     15.27 o 
  -9   4   3      185.76      184.31     16.48 o 
  -8   4   3        7.49        1.77      7.89 o 
  -7   4   3      245.88      273.29     13.47 o 
  -6   4   3        4.82       15.15      6.74 o 
  -5   4   3     1652.56     1753.06     41.69 o 
  -4   4   3        1.93       -0.79      4.45 o 
  -3   4   3      273.54      257.62     10.16 o 
  -2   4   3      488.35      546.12     11.41 o 
  -1   4   3        7.04        0.29      4.33 o 
   0   4   3        7.38        1.48      7.87 o 
   1   4   3        5.18        1.48      5.67 o 
   2   4   3     1639.63     1632.46    147.13 o 
   3   4   3       76.55      115.37     14.76 o 
   4   4   3      458.24      487.64     27.72 o 
   5   4   3     1363.86     1295.80     45.90 o 
   6   4   3        1.34        5.25      5.85 o 
   7   4   3      906.63      895.36     29.85 o 
   8   4   3       13.34        8.30     10.65 o 
   9   4   3      137.10      149.51     16.88 o 
  10   4   3      275.48      277.87     21.64 o 
  11   4   3      609.00      553.54     27.99 o 
  12   4   3      106.05      121.10     20.34 o 
  13   4   3      449.75      454.71     36.70 o 
  14   4   3       81.49       98.85     27.38 o 
  15   4   3      278.79      358.38     40.86 o 
 -15   5   3      295.90      311.48     59.54 o 
 -14   5   3        6.22       19.68     39.37 o 
 -13   5   3        2.52        0.00     31.00 o 
 -12   5   3      234.14      209.61     28.82 o 
 -11   5   3       37.78       32.35     11.56 o 
 -10   5   3       69.70       73.23     14.06 o 
  -9   5   3      538.74      521.94     19.88 o 
  -8   5   3      346.87      287.54     15.28 o 
  -7   5   3       83.97      100.38     10.99 o 
  -6   5   3      335.13      348.47     19.70 o 
  -5   5   3       66.12       93.99      8.36 o 
  -4   5   3     1367.89     1332.87     20.83 o 
  -3   5   3       95.35      125.31     10.91 o 
  -2   5   3      241.63      233.73     12.41 o 
  -1   5   3      452.70      459.08     16.13 o 
   0   5   3     1993.24     1951.50     29.05 o 
   1   5   3       67.93       80.21     15.25 o 
   2   5   3      683.20      712.33     59.54 o 
   3   5   3      224.30      198.20     23.13 o 
   4   5   3       10.45        3.16     10.25 o 
   5   5   3      393.89      492.08     36.07 o 
   6   5   3        0.03       -3.02      7.44 o 
   7   5   3     1561.48     1486.93     55.40 o 
   8   5   3      211.61      243.26     17.26 o 
   9   5   3      296.43      290.56     21.75 o 
  10   5   3     1467.28     1397.04     51.74 o 
  11   5   3       22.41        7.41     16.47 o 
  12   5   3        7.56        0.84     16.50 o 
  13   5   3      530.77      546.37     41.56 o 
  14   5   3       76.22       81.15     30.94 o 
  15   5   3      106.74       84.14     49.70 o 
 -14   6   3        3.41       34.94     37.89 o 
 -13   6   3      662.20      763.69     65.45 o 
 -12   6   3      208.66      178.09     38.38 o 
 -11   6   3       70.33       66.43     13.52 o 
 -10   6   3      234.94      242.92     18.55 o 
  -9   6   3      232.94      233.33     17.02 o 
  -8   6   3        7.96       32.40     11.70 o 
  -7   6   3      874.98      912.80     29.93 o 
  -6   6   3      956.11      918.74     30.61 o 
  -5   6   3      359.58      404.53     22.72 o 
  -4   6   3      199.09      193.94     21.09 o 
  -3   6   3       83.43       55.73     12.84 o 
  -2   6   3     3870.54     4030.62     45.03 o 
  -1   6   3      136.66      181.37     12.99 o 
   0   6   3      982.70     1061.61     24.12 o 
   1   6   3     3625.70     3747.82     50.97 o 
   2   6   3      531.00      491.12     17.58 o 
   3   6   3     3004.18     3017.03    349.37 o 
   4   6   3      859.74      854.26     69.14 o 
   5   6   3     1347.97     1292.65     81.88 o 
   6   6   3       35.53       36.13     10.23 o 
   7   6   3       37.39       18.90     15.99 o 
   8   6   3       61.88       61.37     13.53 o 
   9   6   3     1080.26      996.25     75.43 o 
  10   6   3       96.08       47.18     17.50 o 
  11   6   3     1641.79     1577.24     58.19 o 
  12   6   3        0.20      -13.32     17.97 o 
  13   6   3       35.18       17.04     20.57 o 
  14   6   3        5.49       56.80     30.78 o 
 -14   7   3      313.80      378.89     62.98 o 
 -13   7   3        3.38      -26.08     33.95 o 
 -12   7   3      165.84      127.02     29.23 o 
 -11   7   3      691.89      649.23     52.15 o 
 -10   7   3     1022.40      919.43     58.74 o 
  -9   7   3      119.25      150.63     19.70 o 
  -8   7   3        0.10        3.77     11.71 o 
  -7   7   3       12.21       -7.97     14.36 o 
  -6   7   3       12.02        3.07     13.39 o 
  -5   7   3       41.27       25.92     15.25 o 
  -4   7   3       62.93       76.95     11.29 o 
  -3   7   3      553.14      532.47     19.58 o 
  -2   7   3      191.82      231.62     14.61 o 
  -1   7   3      358.01      344.23     20.30 o 
   0   7   3       53.10       65.31     10.50 o 
   1   7   3     3338.04     3460.24     45.63 o 
   2   7   3       72.33       96.65     11.67 o 
   3   7   3      588.23      592.63     23.50 o 
   4   7   3      922.82      950.24     33.85 o 
   5   7   3     1237.94     1286.99     57.24 o 
   6   7   3     2039.33     1970.45     92.85 o 
   7   7   3     1042.11      940.75    112.68 o 
   8   7   3      482.33      421.78     86.36 o 
   9   7   3      921.38      815.40    126.46 o 
  10   7   3      897.73      806.18     94.48 o 
  11   7   3       12.19        6.30     21.74 o 
  12   7   3      230.48      271.51     53.88 o 
  13   7   3      213.89      271.62     38.97 o 
 -13   8   3        4.99      -35.39     38.14 o 
 -12   8   3      292.68      338.47     37.53 o 
 -11   8   3      345.32      355.67     62.98 o 
 -10   8   3      121.48      105.91     24.70 o 
  -9   8   3      162.46      206.84     27.66 o 
  -8   8   3       57.15       61.37     21.19 o 
  -7   8   3      144.62      157.25     22.39 o 
  -6   8   3       52.12       40.77     16.31 o 
  -5   8   3      802.77      804.33     34.75 o 
  -4   8   3       10.20       -1.01     12.16 o 
  -3   8   3        0.02        2.31      9.43 o 
  -2   8   3      893.41      835.15     27.28 o 
  -1   8   3      602.59      670.07     28.08 o 
   0   8   3      654.73      582.97     26.78 o 
   1   8   3      225.66      240.47     21.40 o 
   2   8   3      251.92      264.03     16.23 o 
   3   8   3      280.76      252.14     16.34 o 
   4   8   3      418.58      362.88     23.84 o 
   5   8   3      582.73      559.71     19.89 o 
   6   8   3      800.92      795.82    115.39 o 
   7   8   3      237.51      233.17     45.52 o 
   8   8   3     1286.13     1237.56    185.76 o 
   9   8   3      865.94      713.01     57.57 o 
  10   8   3      354.92      373.92     57.08 o 
  11   8   3       16.38        1.47     23.24 o 
  12   8   3        8.66       18.32     33.95 o 
  13   8   3      141.03      130.69     33.21 o 
 -12   9   3      186.31      156.97     49.70 o 
 -11   9   3        1.03        7.19     23.98 o 
 -10   9   3      177.08      171.28     30.52 o 
  -9   9   3      947.09      857.76     53.64 o 
  -8   9   3       72.93       86.84     22.61 o 
  -7   9   3       13.73      -17.04     17.04 o 
  -6   9   3      224.48      210.42     27.31 o 
  -5   9   3       55.90       56.57     17.92 o 
  -4   9   3     2138.67     2063.50     56.35 o 
  -3   9   3     2343.24     2344.43     44.16 o 
  -2   9   3      216.09      254.79     19.02 o 
  -1   9   3        0.48        0.66     12.96 o 
   0   9   3     2187.18     2152.16     65.94 o 
   1   9   3      223.74      250.95     21.62 o 
   2   9   3     1188.81     1191.04    102.84 o 
   3   9   3      115.06       94.39     15.13 o 
   4   9   3      183.48      167.73     17.02 o 
   5   9   3       28.97        5.90     15.81 o 
   6   9   3      138.98      129.22     22.96 o 
   7   9   3      438.21      436.20     31.42 o 
   8   9   3       71.80       72.44     20.95 o 
   9   9   3        0.14       -4.92     25.59 o 
  10   9   3       23.60      -11.75     22.98 o 
  11   9   3       12.94      -14.34     25.18 o 
  12   9   3        0.13      -26.38     26.38 o 
 -12  10   3       32.71        0.00     41.33 o 
 -11  10   3      149.66      155.75     33.91 o 
 -10  10   3      153.72      125.96     30.79 o 
  -9  10   3      177.40      175.15     30.51 o 
  -8  10   3       35.46       16.00     21.38 o 
  -7  10   3      116.13      117.60     26.19 o 
  -6  10   3        0.47      -16.69     16.69 o 
  -5  10   3      178.26      231.86     26.62 o 
  -4  10   3        1.20       -8.54     15.46 o 
  -3  10   3      116.03      124.71     23.30 o 
  -2  10   3      255.15      240.89     20.81 o 
  -1  10   3       44.69       45.73     17.44 o 
   0  10   3       81.96       60.60     17.36 o 
   1  10   3      508.25      408.92     28.01 o 
   2  10   3      168.32      187.09     22.93 o 
   3  10   3      262.57      249.03     23.79 o 
   4  10   3       47.94       59.19     19.29 o 
   5  10   3       34.45       40.84     23.13 o 
   6  10   3       76.47       86.28     21.35 o 
   7  10   3       27.93       15.25     18.75 o 
   8  10   3       54.15       78.88     24.73 o 
   9  10   3       15.92      -29.03     31.98 o 
  10  10   3       48.70       20.67     38.87 o 
  11  10   3      496.08      494.20     45.26 o 
 -11  11   3       17.32       20.72     30.27 o 
 -10  11   3      247.51      288.86     96.69 o 
  -9  11   3      177.19      234.50     35.44 o 
  -8  11   3      230.08      249.11     42.32 o 
  -7  11   3       91.71      134.12     28.36 o 
  -6  11   3      140.98      143.69     28.63 o 
  -5  11   3       97.50      129.63     24.51 o 
  -4  11   3      283.85      247.36     29.22 o 
  -3  11   3       58.35       72.66     21.89 o 
  -2  11   3      189.78      220.74     26.96 o 
  -1  11   3       62.76       56.53     18.61 o 
   0  11   3      227.98      166.57     24.52 o 
   1  11   3      387.89      431.91     30.44 o 
   2  11   3        2.67       -5.63     25.83 o 
   3  11   3       36.85       43.15     19.60 o 
   4  11   3      657.78      550.62     51.67 o 
   5  11   3       34.54       25.01     19.13 o 
   6  11   3      120.11      151.33     49.45 o 
   7  11   3      531.31      556.59     69.87 o 
   8  11   3       96.19      152.39     30.06 o 
   9  11   3       92.10       92.51     43.79 o 
  10  11   3       80.57       15.75     37.40 o 
  -9  12   3       49.70       13.99     29.74 o 
  -8  12   3       14.37       -7.20     38.63 o 
  -7  12   3       68.39       35.22     33.21 o 
  -6  12   3      366.75      429.01     36.51 o 
  -5  12   3        0.17      -11.81     30.75 o 
  -4  12   3      251.62      270.46     37.64 o 
  -3  12   3        1.53      -18.21     18.21 o 
  -2  12   3      812.64      828.98     43.31 o 
  -1  12   3      336.79      355.85     25.35 o 
   0  12   3      549.07      555.45     48.71 o 
   1  12   3       27.31       23.43     20.49 o 
   2  12   3        0.45      -20.17     20.17 o 
   3  12   3      180.48      258.34     45.76 o 
   4  12   3      516.06      548.28     38.14 o 
   5  12   3       81.52       68.20     25.02 o 
   6  12   3      134.37      148.80     28.87 o 
   7  12   3       42.09        8.80     23.48 o 
   8  12   3      108.81      162.81     33.58 o 
   9  12   3      154.35      133.84     48.71 o 
  -8  13   3       56.92       79.72     48.71 o 
  -7  13   3      107.55      129.05     34.56 o 
  -6  13   3       37.57       58.53     26.41 o 
  -5  13   3       14.72      -13.77     21.05 o 
  -4  13   3      284.14      289.97     39.86 o 
  -3  13   3      181.39      230.49     32.36 o 
  -2  13   3      102.87       93.64     28.53 o 
  -1  13   3       49.07       61.39     25.56 o 
   0  13   3      165.03      150.33     28.69 o 
   1  13   3       92.98      135.49     28.53 o 
   2  13   3      140.44      122.16     28.01 o 
   3  13   3       29.61       -4.92     31.49 o 
   4  13   3       17.63       -3.41     22.77 o 
   5  13   3       97.00       78.15     26.62 o 
   6  13   3      297.01      280.94     38.27 o 
   7  13   3       25.78       41.16     28.65 o 
   8  13   3        0.81       19.19     41.83 o 
  -6  14   3      100.29      239.15     57.57 o 
  -5  14   3      306.15      277.75     40.53 o 
  -4  14   3       49.28       61.68     31.10 o 
  -3  14   3       67.47       37.53     33.95 o 
  -2  14   3        2.15       -6.61     52.90 o 
  -1  14   3       11.94       -7.53     26.27 o 
   0  14   3        4.71      -22.96     22.96 o 
   1  14   3       77.67       69.06     57.33 o 
   2  14   3        1.06      -34.94     34.94 o 
   3  14   3      107.84      100.79     30.60 o 
   4  14   3       28.83       -2.99     28.32 o 
   5  14   3       77.50       67.87     31.25 o 
   6  14   3        7.28      -14.27     39.86 o 
  -2  15   3      217.25      326.73     63.48 o 
  -1  15   3      495.72      532.42     64.95 o 
   0  15   3       37.92      -32.48     42.32 o 
   1  15   3       75.05       53.14     47.24 o 
   2  15   3      116.49      181.08     54.13 o 
 -16   0   4      283.78      324.76     62.98 o 
 -14   0   4      195.17      257.84     46.25 o 
 -12   0   4       48.97       24.82     18.94 o 
 -10   0   4     3617.96     3592.81    201.50 o 
  -8   0   4     5519.63     4940.54    388.50 o 
  -6   0   4      426.27      486.04     14.57 o 
  -4   0   4   109129.30    93226.34   4646.36 o 
  -2   0   4   246047.30   165910.84  12528.30 o 
   0   0   4     7310.50     7260.57    158.45 o 
   2   0   4    10437.58    10289.14    304.34 o 
   4   0   4     1788.40     2097.73     47.56 o 
   6   0   4     4873.46     5331.64    204.15 o 
   8   0   4      192.35      216.73     22.14 o 
  10   0   4     1598.52     1591.05     47.24 o 
  12   0   4      318.58      362.16     42.81 o 
  14   0   4      397.45      476.32     53.14 o 
 -16   1   4      180.50      186.21     37.40 o 
 -15   1   4        0.09       22.99     25.64 o 
 -14   1   4      103.87      120.31     28.51 o 
 -13   1   4       49.49       73.74     24.36 o 
 -12   1   4     1296.13     1266.00     41.55 o 
 -11   1   4       16.47       16.42     11.44 o 
 -10   1   4     1653.11     1708.00     32.66 o 
  -9   1   4      159.42      156.54     15.80 o 
  -8   1   4     1982.15     1876.03     81.31 o 
  -7   1   4      373.66      477.37     10.79 o 
  -6   1   4     2075.67     1847.04     87.60 o 
  -5   1   4     7817.22     8007.05    161.24 o 
  -4   1   4       29.47       29.86      4.02 o 
  -3   1   4    49659.66    46651.84    756.72 o 
  -2   1   4     3150.86     3125.38     55.18 o 
  -1   1   4    24135.60    23659.94    337.93 o 
   0   1   4     7348.24     7483.05     86.78 o 
   1   1   4     5027.99     4699.71     52.56 o 
   2   1   4     6266.49     5973.34     34.46 o 
   3   1   4     1286.20     1220.59     19.61 o 
   4   1   4     2373.42     2350.37     19.89 o 
   5   1   4      499.17      568.23      9.50 o 
   6   1   4     6770.34     7062.95    156.03 o 
   7   1   4      161.44      200.05      8.31 o 
   8   1   4     1020.82      977.64     31.51 o 
   9   1   4        1.41       -7.38      7.83 o 
  10   1   4     1698.63     1750.52     33.28 o 
  11   1   4     2135.92     2036.36     45.40 o 
  12   1   4        9.91       -3.97     18.78 o 
  13   1   4       65.53       41.92     22.77 o 
  14   1   4      113.50       74.21     27.08 o 
  15   1   4       98.90      111.31     33.92 o 
 -15   2   4       74.50       61.35     29.92 o 
 -14   2   4       22.88      -14.02     21.92 o 
 -13   2   4       25.48       -6.00     19.60 o 
 -12   2   4      179.85      197.27     17.79 o 
 -11   2   4     1708.23     1778.93     35.57 o 
 -10   2   4      478.92      486.57     19.65 o 
  -9   2   4       59.18       61.47      9.20 o 
  -8   2   4       51.43       47.45      7.66 o 
  -7   2   4       14.05        7.16      6.28 o 
  -6   2   4     1960.90     1988.54     32.27 o 
  -5   2   4     2925.14     3154.95     78.68 o 
  -4   2   4     1164.69     1290.85     19.72 o 
  -3   2   4      214.30      230.61      5.31 o 
  -2   2   4    26720.25    26584.76    321.52 o 
  -1   2   4    15487.85    15602.29    176.58 o 
   0   2   4    41488.50    38382.32    348.44 o 
   1   2   4      543.37      482.53     13.04 o 
   2   2   4     4796.44     4526.21    133.92 o 
   3   2   4       62.78       60.09      5.90 o 
   4   2   4     4081.12     3943.61     52.19 o 
   5   2   4     6149.39     6637.26     85.94 o 
   6   2   4     2833.53     3182.28     52.20 o 
   7   2   4       66.50       85.92      6.76 o 
   8   2   4     2248.20     2207.56     33.18 o 
   9   2   4       46.94       58.92     11.51 o 
  10   2   4        0.18       -6.63     11.63 o 
  11   2   4     1063.17     1079.51     34.88 o 
  12   2   4      125.08      116.18     35.43 o 
  13   2   4        0.35       -5.17     19.14 o 
  14   2   4      361.74      408.85     41.92 o 
  15   2   4       31.38       41.43     26.03 o 
 -15   3   4      196.95      161.89     47.24 o 
 -14   3   4      966.38      881.00     46.05 o 
 -13   3   4      107.04      150.89     26.68 o 
 -12   3   4      819.08      877.55     28.46 o 
 -11   3   4        1.20      -11.72     11.72 o 
 -10   3   4      144.49      146.57     12.93 o 
  -9   3   4     1022.42     1039.59     24.96 o 
  -8   3   4      739.40      673.87     19.59 o 
  -7   3   4     1397.29     1513.02     28.79 o 
  -6   3   4     8810.01     8558.08    149.36 o 
  -5   3   4     8650.26     9062.61     91.98 o 
  -4   3   4     2600.99     2507.28     26.80 o 
  -3   3   4      127.29      122.66      6.04 o 
  -2   3   4    12768.55    12306.27    241.71 o 
  -1   3   4      517.29      477.32     11.01 o 
   0   3   4     4806.68     4525.04    214.79 o 
   1   3   4     4909.32     4571.22    537.09 o 
   2   3   4     1579.27     1460.84    130.64 o 
   3   3   4       83.96      118.12     15.25 o 
   4   3   4     1280.78     1106.45     31.91 o 
   5   3   4      247.78      245.44      9.50 o 
   6   3   4       44.97       30.12      7.54 o 
   7   3   4        0.02       -4.07      5.47 o 
   8   3   4      571.44      543.78     19.67 o 
   9   3   4       68.29       74.06     14.25 o 
  10   3   4     2796.70     2684.42     50.93 o 
  11   3   4      751.95      677.89     29.79 o 
  12   3   4        0.11      -14.13     14.13 o 
  13   3   4      286.36      329.13     36.35 o 
  14   3   4      267.37      285.87     78.73 o 
  15   3   4       37.62       50.12     57.33 o 
 -15   4   4      426.69      439.91     60.52 o 
 -14   4   4      221.74      216.51     51.18 o 
 -13   4   4      255.97      237.18     42.32 o 
 -12   4   4       15.83        5.83     13.67 o 
 -11   4   4       67.80       54.52     11.48 o 
 -10   4   4     1342.20     1290.98     57.79 o 
  -9   4   4       12.04        3.65      9.08 o 
  -8   4   4      447.83      411.24     16.43 o 
  -7   4   4        5.78       -4.63      6.50 o 
  -6   4   4     1320.27     1377.10     26.07 o 
  -5   4   4     1315.95     1296.12     22.53 o 
  -4   4   4     8083.24     7769.10    260.42 o 
  -3   4   4       65.71      100.02     11.72 o 
  -2   4   4     1787.64     1719.17     66.42 o 
  -1   4   4     1204.26     1353.20     33.80 o 
   0   4   4      302.17      258.26     14.05 o 
   1   4   4       13.79       22.52      7.28 o 
   2   4   4      216.27      144.64     12.40 o 
   3   4   4      197.26      164.20     14.52 o 
   4   4   4      154.74      233.05     36.41 o 
   5   4   4     1315.00     1369.71     46.09 o 
   6   4   4     2011.94     2013.28     54.55 o 
   7   4   4      134.63      151.60     13.39 o 
   8   4   4      489.01      445.54     17.28 o 
   9   4   4      153.15      175.61     18.29 o 
  10   4   4       53.40       46.45     13.65 o 
  11   4   4     3057.57     3009.68     58.19 o 
  12   4   4       40.42       41.61     17.69 o 
  13   4   4      185.45      181.12     30.57 o 
  14   4   4      156.27      109.49     30.97 o 
  15   4   4        0.60      -35.92     35.92 o 
 -15   5   4        6.26        7.38     43.79 o 
 -14   5   4      252.75      260.80     52.65 o 
 -13   5   4       41.80       50.19     35.92 o 
 -12   5   4       67.96       66.49     19.00 o 
 -11   5   4       15.27        8.10     11.90 o 
 -10   5   4      700.46      663.70     40.60 o 
  -9   5   4      990.80      970.37     25.86 o 
  -8   5   4      253.82      251.57     15.24 o 
  -7   5   4      760.24      828.65     21.47 o 
  -6   5   4      102.04      130.52     13.81 o 
  -5   5   4      162.75      153.54     13.53 o 
  -4   5   4      154.76      162.20      9.62 o 
  -3   5   4      928.46      959.33     32.60 o 
  -2   5   4       15.14        9.77      5.55 o 
  -1   5   4      631.69      637.46     15.61 o 
   0   5   4     1698.64     1747.14     45.16 o 
   1   5   4     2650.07     2974.07    334.36 o 
   2   5   4      145.11      132.27     13.58 o 
   3   5   4      824.28      969.43    100.63 o 
   4   5   4     1875.38     1832.26    192.89 o 
   5   5   4      136.23      125.50     12.08 o 
   6   5   4      283.55      285.04     25.66 o 
   7   5   4      645.00      650.03     25.49 o 
   8   5   4       95.32      136.93     13.43 o 
   9   5   4      677.27      651.41     27.82 o 
  10   5   4     2082.87     1909.36     46.65 o 
  11   5   4      946.95      931.31     47.83 o 
  12   5   4       76.10       65.02     21.24 o 
  13   5   4        3.58      -17.09     17.09 o 
  14   5   4      104.45      133.17     32.31 o 
 -14   6   4        4.40       -0.49     33.95 o 
 -13   6   4        7.68        8.37     34.94 o 
 -12   6   4       92.06       99.28     18.66 o 
 -11   6   4       56.60       81.73     19.13 o 
 -10   6   4      356.68      415.89     28.63 o 
  -9   6   4       11.67       -6.79     10.80 o 
  -8   6   4     1243.33     1329.56     51.96 o 
  -7   6   4       11.35       -6.36      9.27 o 
  -6   6   4     1058.15     1118.74     30.77 o 
  -5   6   4     1698.18     1756.24     39.31 o 
  -4   6   4      655.37      556.08     17.77 o 
  -3   6   4       50.40       37.87      8.72 o 
  -2   6   4     4412.95     4255.31     77.22 o 
  -1   6   4     6574.97     6488.42     92.97 o 
   0   6   4       79.41      112.82     10.97 o 
   1   6   4       11.49        1.47      8.12 o 
   2   6   4    17429.52    17416.28   1718.79 o 
   3   6   4     1761.71     1605.88    201.75 o 
   4   6   4     3160.85     3205.59    326.98 o 
   5   6   4       28.86       33.85      9.90 o 
   6   6   4      668.26      673.42     23.25 o 
   7   6   4       11.33        6.11     10.13 o 
   8   6   4     1064.96     1045.34     62.79 o 
   9   6   4        3.53      -13.52     13.52 o 
  10   6   4       65.39       47.91     16.99 o 
  11   6   4       69.07       48.83     18.49 o 
  12   6   4       13.93       30.28     18.60 o 
  13   6   4       22.50       -8.21     19.38 o 
  14   6   4       33.26       -0.23     39.61 o 
 -14   7   4       61.95       39.37     39.37 o 
 -13   7   4       32.14      -34.94     34.94 o 
 -12   7   4      689.05      606.36     59.12 o 
 -11   7   4      139.20      148.73     22.94 o 
 -10   7   4      259.40      303.64     24.59 o 
  -9   7   4      266.22      304.92     25.55 o 
  -8   7   4      859.23      854.40     42.72 o 
  -7   7   4      781.00      800.79     28.87 o 
  -6   7   4     3236.69     3120.17     64.37 o 
  -5   7   4       89.15       99.77     18.24 o 
  -4   7   4       47.71       34.23     13.48 o 
  -3   7   4     2281.20     2204.35     53.38 o 
  -2   7   4     2383.78     2262.51     37.49 o 
  -1   7   4      378.68      380.91     14.91 o 
   0   7   4     1570.06     1490.38     36.67 o 
   1   7   4     1560.35     1756.48     55.37 o 
   2   7   4      340.01      331.97     16.38 o 
   3   7   4       52.06       34.44     19.19 o 
   4   7   4      474.48      451.18     63.72 o 
   5   7   4      444.89      445.66     41.21 o 
   6   7   4     1516.35     1386.86    121.50 o 
   7   7   4       16.80       -2.30     13.17 o 
   8   7   4      302.27      303.04     26.68 o 
   9   7   4       13.67        5.19     25.34 o 
  10   7   4      188.84      193.49     47.98 o 
  11   7   4        0.47        2.54     21.40 o 
  12   7   4      391.13      398.52     38.95 o 
  13   7   4       28.38       41.58     29.52 o 
 -13   8   4        0.04      -37.40     37.40 o 
 -12   8   4        0.69       19.20     25.39 o 
 -11   8   4      281.77      313.58     61.51 o 
 -10   8   4      570.34      562.54     36.84 o 
  -9   8   4       51.04       27.47     20.25 o 
  -8   8   4      483.46      495.41     32.81 o 
  -7   8   4       66.68       45.01     28.79 o 
  -6   8   4      151.17      132.03     23.12 o 
  -5   8   4        1.12       -0.65     14.41 o 
  -4   8   4      433.53      377.33     25.57 o 
  -3   8   4        9.05        3.87     11.27 o 
  -2   8   4      146.63      194.48     16.12 o 
  -1   8   4      547.75      607.90     22.34 o 
   0   8   4       86.03       74.15     12.46 o 
   1   8   4       22.37       13.65     10.47 o 
   2   8   4      486.22      445.49     19.77 o 
   3   8   4      220.73      232.40     16.53 o 
   4   8   4      157.72      186.60     23.52 o 
   5   8   4     1102.25     1048.08     49.87 o 
   6   8   4      241.84      267.94     25.22 o 
   7   8   4       81.90      104.77     19.75 o 
   8   8   4      135.67      117.53     24.18 o 
   9   8   4     1379.17     1366.73    187.97 o 
  10   8   4       58.32       74.25     24.52 o 
  11   8   4        8.06      -22.75     23.28 o 
  12   8   4       16.38       16.01     29.42 o 
  13   8   4      426.05      560.86     62.49 o 
 -12   9   4       12.10       -3.18     27.74 o 
 -11   9   4        3.08      -13.95     23.79 o 
 -10   9   4      405.47      400.43     39.12 o 
  -9   9   4      100.72      100.63     26.10 o 
  -8   9   4       70.30       82.11     23.09 o 
  -7   9   4       37.70       50.02     32.23 o 
  -6   9   4      134.70      152.10     25.02 o 
  -5   9   4       41.52       13.29     16.70 o 
  -4   9   4      541.23      597.30     32.17 o 
  -3   9   4     1879.41     1835.26     52.36 o 
  -2   9   4     1028.85      997.93     35.26 o 
  -1   9   4      255.28      266.80     19.57 o 
   0   9   4     1569.50     1424.75     72.83 o 
   1   9   4      922.77      877.80     34.27 o 
   2   9   4      482.32      459.84     21.59 o 
   3   9   4      696.55      649.35     30.31 o 
   4   9   4       77.50      107.28     15.14 o 
   5   9   4      267.31      264.49     27.80 o 
   6   9   4        3.95       -6.68     14.29 o 
   7   9   4      393.52      420.43     36.66 o 
   8   9   4        6.78       23.96     18.43 o 
   9   9   4       47.16        3.94     30.51 o 
  10   9   4        0.00      -13.85     29.03 o 
  11   9   4       38.91       39.25     23.54 o 
  12   9   4       13.96      -15.08     34.69 o 
 -12  10   4       16.77        8.01     37.40 o 
 -11  10   4       83.68       55.10     28.79 o 
 -10  10   4      310.78      383.08     50.93 o 
  -9  10   4       36.53       50.75     24.67 o 
  -8  10   4      104.69      119.28     25.06 o 
  -7  10   4       96.48       72.00     21.99 o 
  -6  10   4      368.73      364.08     31.98 o 
  -5  10   4      297.64      290.86     29.92 o 
  -4  10   4     1026.07     1032.61     43.82 o 
  -3  10   4      419.07      424.21     30.41 o 
  -2  10   4      258.78      237.46     20.37 o 
  -1  10   4     1422.22     1329.92     36.65 o 
   0  10   4       64.55      102.52     19.20 o 
   1  10   4        2.42      -11.56     14.27 o 
   2  10   4      936.97      898.51     58.80 o 
   3  10   4      269.20      297.32     27.49 o 
   4  10   4      619.50      585.81     26.78 o 
   5  10   4      271.14      281.60     29.22 o 
   6  10   4        0.11      -16.50     16.50 o 
   7  10   4       13.97       19.68     19.82 o 
   8  10   4       33.32       26.28     23.30 o 
   9  10   4      212.42      210.11     47.24 o 
  10  10   4      154.03       94.43     37.64 o 
  11  10   4       45.65       38.78     37.64 o 
 -11  11   4        0.05      -42.07     42.07 o 
 -10  11   4      113.32       73.37     32.17 o 
  -9  11   4        2.62      -15.46     23.24 o 
  -8  11   4       67.70       56.33     25.56 o 
  -7  11   4      108.16      136.26     28.67 o 
  -6  11   4      916.46      905.71     46.59 o 
  -5  11   4        0.01      -17.22     17.22 o 
  -4  11   4        0.94       -5.12     17.39 o 
  -3  11   4      587.63      595.29     41.58 o 
  -2  11   4       28.44       21.16     17.85 o 
  -1  11   4      469.83      471.29     25.66 o 
   0  11   4      863.35      923.02     40.29 o 
   1  11   4      131.44      117.47     22.77 o 
   2  11   4      206.26      290.43     39.37 o 
   3  11   4       55.16       81.42     22.14 o 
   4  11   4       44.49       -1.48     27.06 o 
   5  11   4       59.37       41.12     44.53 o 
   6  11   4      495.58      461.25     53.64 o 
   7  11   4       93.53       62.57     26.03 o 
   8  11   4      470.99      489.64     39.65 o 
   9  11   4       24.76       -0.98     32.97 o 
  10  11   4        2.77       20.62     26.92 o 
  -9  12   4       13.97       -4.96     28.36 o 
  -8  12   4       72.40       57.89     29.83 o 
  -7  12   4        0.11       -2.38     23.83 o 
  -6  12   4        3.64        4.43     43.79 o 
  -5  12   4      303.22      303.68     34.97 o 
  -4  12   4      254.83      313.97     35.56 o 
  -3  12   4      120.90      137.41     28.32 o 
  -2  12   4      922.89      897.65     50.44 o 
  -1  12   4       26.09       36.18     17.11 o 
   0  12   4       28.62       12.99     16.08 o 
   1  12   4       42.57       22.67     20.17 o 
   2  12   4       62.80       65.80     23.83 o 
   3  12   4      190.34      272.35     32.97 o 
   4  12   4      310.36      295.73     48.71 o 
   5  12   4      147.21      113.90     27.18 o 
   6  12   4      192.62      156.67     27.87 o 
   7  12   4      124.70      113.08     42.32 o 
   8  12   4       48.86       -0.49     38.38 o 
   9  12   4       15.36       15.25     45.27 o 
  -8  13   4      128.06      115.14     47.73 o 
  -7  13   4       85.97       67.74     29.92 o 
  -6  13   4       94.24      105.66     30.24 o 
  -5  13   4       20.38       -4.43     22.27 o 
  -4  13   4      292.27      263.83     36.01 o 
  -3  13   4      260.61      285.99     35.84 o 
  -2  13   4      536.42      540.06     39.59 o 
  -1  13   4       61.85       42.70     34.44 o 
   0  13   4      183.51      239.47     25.56 o 
   1  13   4      496.49      502.19     44.29 o 
   2  13   4       79.67      121.22     27.48 o 
   3  13   4      275.94      269.65     51.18 o 
   4  13   4        6.52      -17.20     22.20 o 
   5  13   4        8.98      -16.69     33.71 o 
   6  13   4      169.31      102.95     30.87 o 
   7  13   4       42.52       40.18     30.47 o 
  -5  14   4       58.85       51.68     30.11 o 
  -4  14   4      624.26      681.10     48.71 o 
  -3  14   4        0.53      -22.55     28.79 o 
  -2  14   4      482.19      506.53     53.88 o 
  -1  14   4      383.08      415.22     42.80 o 
   0  14   4      236.57      330.86     38.77 o 
   1  14   4        2.83       -6.75     30.07 o 
   2  14   4       90.54       28.05     39.37 o 
   3  14   4        0.53       42.81     40.84 o 
   4  14   4      207.92      200.80     36.21 o 
   5  14   4        0.62      -25.36     25.36 o 
  -2  15   4        6.65      -26.57     42.32 o 
  -1  15   4       25.23       32.97     47.24 o 
   0  15   4       10.66      -27.06     43.79 o 
 -15   0   5       60.99       50.19     35.43 o 
 -13   0   5        8.74       -9.84     27.06 o 
 -11   0   5      461.47      466.20     48.47 o 
  -9   0   5      102.47      105.61     16.18 o 
  -7   0   5      222.66      210.58     11.94 o 
  -5   0   5     1144.77     1185.19     23.13 o 
  -3   0   5     3089.36     3092.16     42.81 o 
  -1   0   5     1253.75     1149.02     41.83 o 
   1   0   5     5066.74     5026.24     63.38 o 
   3   0   5        2.25        6.93      7.63 o 
   5   0   5     6565.14     6690.99    134.83 o 
   7   0   5     4433.34     4208.46    102.10 o 
   9   0   5      449.09      448.30     25.14 o 
  11   0   5      859.96      923.12     57.57 o 
  13   0   5      554.17      496.99     51.67 o 
  15   0   5       50.12       26.08     41.33 o 
 -15   1   5      134.00      140.20     32.85 o 
 -14   1   5      123.93      113.34     27.99 o 
 -13   1   5      406.23      402.98     32.35 o 
 -12   1   5      133.33      151.45     17.32 o 
 -11   1   5       38.83       34.71     12.10 o 
 -10   1   5        0.69       -4.83      9.20 o 
  -9   1   5      705.56      693.06     22.65 o 
  -8   1   5        0.64       -5.67      5.67 o 
  -7   1   5        0.69       -4.59      4.59 o 
  -6   1   5      240.88      268.01     12.50 o 
  -5   1   5       16.92       12.14      4.18 o 
  -4   1   5       34.55       26.87      4.42 o 
  -3   1   5     2740.38     2800.89     85.80 o 
  -2   1   5      349.13      317.97     16.76 o 
  -1   1   5      257.10      264.48      7.55 o 
   0   1   5      111.21      119.70      4.44 o 
   1   1   5      290.40      317.79      6.59 o 
   2   1   5      234.28      211.69      6.06 o 
   3   1   5     6591.12     6357.64    113.90 o 
   4   1   5       16.80        8.18      3.52 o 
   5   1   5       56.82       32.74      5.27 o 
   6   1   5      249.58      290.09      9.21 o 
   7   1   5      727.76      720.50     19.11 o 
   8   1   5       86.84      111.88     13.35 o 
   9   1   5     2267.26     2228.75     36.15 o 
  10   1   5      307.53      298.01     17.60 o 
  11   1   5      649.74      624.39     27.80 o 
  12   1   5      113.30      120.99     24.67 o 
  13   1   5       72.28       97.77     38.87 o 
  14   1   5        0.22      -27.06     27.06 o 
  15   1   5      353.90      467.66     45.22 o 
 -15   2   5        0.10      -22.14     34.44 o 
 -14   2   5       17.18      -10.80     21.51 o 
 -13   2   5       20.45       13.61     20.14 o 
 -12   2   5      159.96      183.02     18.26 o 
 -11   2   5      609.93      634.72     29.39 o 
 -10   2   5       37.11       33.37     10.96 o 
  -9   2   5      283.33      284.87     13.40 o 
  -8   2   5       53.98       47.75      7.95 o 
  -7   2   5      694.81      691.88     17.90 o 
  -6   2   5        6.30        2.45      5.88 o 
  -5   2   5        4.89        3.26      5.50 o 
  -4   2   5      488.75      572.07     11.47 o 
  -3   2   5       56.33       83.80      4.41 o 
  -2   2   5      441.03      457.06     10.17 o 
  -1   2   5     1726.51     1607.34     20.45 o 
   0   2   5      563.43      582.66     10.32 o 
   1   2   5    10946.94    10656.63     81.58 o 
   2   2   5        0.70        1.72      3.53 o 
   3   2   5      139.12      166.53      8.40 o 
   4   2   5       96.56      111.36      6.87 o 
   5   2   5     1448.02     1320.55     19.22 o 
   6   2   5       50.31       37.65      6.19 o 
   7   2   5     3384.06     3378.72     31.88 o 
   8   2   5        0.56       -9.23      9.23 o 
   9   2   5        5.83        6.48      9.08 o 
  10   2   5      232.73      279.17     21.00 o 
  11   2   5       39.25       45.57     16.18 o 
  12   2   5      129.31      117.28     25.34 o 
  13   2   5      286.56      392.16     65.45 o 
  14   2   5        2.04      -23.37     23.37 o 
  15   2   5        6.70      -32.72     32.72 o 
 -15   3   5      287.81      361.67     59.54 o 
 -14   3   5       75.78       62.98     38.38 o 
 -13   3   5        0.57        0.00     28.05 o 
 -12   3   5        4.33      -12.11     12.11 o 
 -11   3   5      162.78      201.28     18.21 o 
 -10   3   5        6.42       10.49      9.02 o 
  -9   3   5      252.41      254.92     14.98 o 
  -8   3   5        0.13       -7.40      7.62 o 
  -7   3   5       93.11      135.10     11.04 o 
  -6   3   5        0.23       -5.15      6.03 o 
  -5   3   5       12.76       10.88      5.74 o 
  -4   3   5     1059.61     1102.29     16.38 o 
  -3   3   5     1386.03     1439.56     16.55 o 
  -2   3   5     3243.07     3205.31     31.74 o 
  -1   3   5      818.79      861.48     14.92 o 
   0   3   5      763.78      822.91     32.88 o 
   1   3   5      136.01      133.93      8.58 o 
   2   3   5     1154.46     1227.70    103.83 o 
   3   3   5      958.89      840.29     47.24 o 
   4   3   5      689.57      714.26     18.11 o 
   5   3   5      700.76      649.42     14.04 o 
   6   3   5        6.98       -3.11      5.31 o 
   7   3   5     1442.32     1447.88     23.15 o 
   8   3   5      144.59      143.98     12.60 o 
   9   3   5      802.72      773.70     22.88 o 
  10   3   5      222.56      226.32     21.10 o 
  11   3   5      254.14      298.87     30.92 o 
  12   3   5       19.24        5.16     14.96 o 
  13   3   5      209.01      243.58     35.43 o 
  14   3   5        8.16      -19.55     23.47 o 
  15   3   5      195.20      189.94     35.14 o 
 -15   4   5       88.47       96.94     42.32 o 
 -14   4   5       18.89       94.48     42.32 o 
 -13   4   5      601.54      619.02     56.10 o 
 -12   4   5       88.21       95.94     19.13 o 
 -11   4   5      133.61      159.39     16.89 o 
 -10   4   5      133.08      137.75     13.48 o 
  -9   4   5        0.52       -8.73      8.73 o 
  -8   4   5       77.76      104.31     11.83 o 
  -7   4   5      104.69       96.24     12.44 o 
  -6   4   5       47.03       70.48      9.16 o 
  -5   4   5        0.73       -5.87      5.87 o 
  -4   4   5     1433.32     1571.34     25.50 o 
  -3   4   5       19.52       26.35      5.22 o 
  -2   4   5      775.39      798.09     20.43 o 
  -1   4   5     5149.03     5076.63    219.40 o 
   0   4   5     3143.74     3086.37    139.73 o 
   1   4   5      422.52      440.92     28.54 o 
   2   4   5      120.50      140.07     13.04 o 
   3   4   5       99.07       90.43     11.47 o 
   4   4   5        2.07       -6.78      6.78 o 
   5   4   5     2477.58     2367.76     46.89 o 
   6   4   5      475.58      479.45     13.84 o 
   7   4   5      478.69      456.21     14.37 o 
   8   4   5     1926.91     1911.42     33.17 o 
   9   4   5       64.56       53.24     13.45 o 
  10   4   5        1.64      -11.55     11.55 o 
  11   4   5     1302.77     1301.87     40.41 o 
  12   4   5        2.42       -8.65     14.58 o 
  13   4   5      431.28      445.86     39.40 o 
  14   4   5        3.13      -27.31     27.31 o 
  15   4   5        6.34       -7.87     33.95 o 
 -15   5   5        1.76        0.98     36.41 o 
 -14   5   5      400.26      507.32     66.43 o 
 -13   5   5      469.55      554.07     54.62 o 
 -12   5   5       21.38       28.19     17.27 o 
 -11   5   5       33.05      -16.78     20.31 o 
 -10   5   5      182.44      174.29     16.83 o 
  -9   5   5      805.32      701.11     23.18 o 
  -8   5   5       59.40       67.12     11.28 o 
  -7   5   5      152.12      153.79     12.85 o 
  -6   5   5      312.32      337.55     22.27 o 
  -5   5   5      152.69      163.81     14.25 o 
  -4   5   5      125.53      118.35     15.20 o 
  -3   5   5     2885.24     2782.48     69.33 o 
  -2   5   5     3657.96     3619.70     93.87 o 
  -1   5   5     5476.77     5158.46    318.46 o 
   0   5   5     3469.06     3746.54    159.72 o 
   1   5   5      115.14      132.86     15.99 o 
   2   5   5       51.05       49.25     11.27 o 
   3   5   5     4448.19     4135.17    581.38 o 
   4   5   5      371.01      377.25     42.07 o 
   5   5   5     1219.39     1182.41     77.25 o 
   6   5   5       69.80       66.48     15.34 o 
   7   5   5     1126.20     1123.97     24.64 o 
   8   5   5      620.71      586.50     25.15 o 
   9   5   5     1652.53     1642.40     56.57 o 
  10   5   5      124.99      146.15     29.58 o 
  11   5   5       25.13       14.37     16.30 o 
  12   5   5       96.77      126.34     21.02 o 
  13   5   5      146.33      157.08     24.28 o 
  14   5   5        8.45      -19.53     25.84 o 
 -14   6   5        0.17        0.49     36.91 o 
 -13   6   5       10.99      -34.44     34.44 o 
 -12   6   5      631.86      646.91     50.03 o 
 -11   6   5      274.96      354.76     27.23 o 
 -10   6   5       69.77      121.11     18.57 o 
  -9   6   5      198.49      239.58     21.25 o 
  -8   6   5       61.44       60.96     14.58 o 
  -7   6   5      362.34      350.51     19.95 o 
  -6   6   5      189.32      244.61     17.83 o 
  -5   6   5     1211.92     1266.27     35.65 o 
  -4   6   5      441.21      427.76     15.06 o 
  -3   6   5     1671.61     1557.64     89.25 o 
  -2   6   5      277.63      290.74     12.77 o 
  -1   6   5      646.23      630.19     19.82 o 
   0   6   5      109.35       95.08     10.37 o 
   1   6   5       45.16        5.15      9.67 o 
   2   6   5       94.18      100.94     15.01 o 
   3   6   5      277.14      292.25     32.48 o 
   4   6   5        0.65       -3.08      8.87 o 
   5   6   5      348.51      350.98     17.01 o 
   6   6   5        3.48       -7.74     16.32 o 
   7   6   5      644.70      614.15     20.53 o 
   8   6   5        1.95       -7.24     18.45 o 
   9   6   5      257.80      307.71     34.44 o 
  10   6   5      252.63      255.73     24.40 o 
  11   6   5      154.19      200.88     23.82 o 
  12   6   5       25.40       -8.18     19.79 o 
  13   6   5      495.29      499.04     33.49 o 
  14   6   5        0.16        0.86     27.27 o 
 -14   7   5        1.54       -7.38     44.29 o 
 -13   7   5      109.63      122.03     47.73 o 
 -12   7   5      379.56      448.16     28.00 o 
 -11   7   5      345.56      373.75     28.00 o 
 -10   7   5        2.15       -8.74     14.90 o 
  -9   7   5       13.55      -10.75     27.16 o 
  -8   7   5      293.93      292.39     21.64 o 
  -7   7   5       61.25       60.53     15.78 o 
  -6   7   5       41.98       53.91     22.68 o 
  -5   7   5     1187.05     1224.28     40.87 o 
  -4   7   5       49.38       59.33     15.20 o 
  -3   7   5      420.82      401.87     17.62 o 
  -2   7   5      475.16      491.26     18.42 o 
  -1   7   5     1060.11     1036.98     30.04 o 
   0   7   5     1169.35     1194.37     45.21 o 
   1   7   5      348.74      278.35     15.61 o 
   2   7   5      516.95      435.48     33.46 o 
   3   7   5      654.32      596.03     81.68 o 
   4   7   5      134.28      146.39     17.90 o 
   5   7   5        1.03       -8.48      9.64 o 
   6   7   5      319.19      319.04     19.38 o 
   7   7   5       19.55        4.62     13.45 o 
   8   7   5      360.10      329.98     29.05 o 
   9   7   5      126.25      149.82     25.91 o 
  10   7   5      521.20      513.84     36.18 o 
  11   7   5       38.68       17.38     36.91 o 
  12   7   5       21.69        5.11     30.51 o 
  13   7   5       10.14      -14.54     25.92 o 
 -13   8   5        8.15       -0.49     39.86 o 
 -12   8   5       42.41       63.99     22.60 o 
 -11   8   5        0.51      -26.77     28.37 o 
 -10   8   5        5.94       -0.28     17.43 o 
  -9   8   5      516.19      519.53     45.52 o 
  -8   8   5      359.64      350.65     31.07 o 
  -7   8   5       10.18       18.70     20.17 o 
  -6   8   5      602.13      618.66     34.61 o 
  -5   8   5     1362.56     1362.25     45.75 o 
  -4   8   5       26.67       19.17     27.31 o 
  -3   8   5      103.70      133.71     14.86 o 
  -2   8   5      186.93      185.82     16.07 o 
  -1   8   5       11.09        7.41      8.28 o 
   0   8   5      418.43      420.87     19.91 o 
   1   8   5     1851.85     1811.51     87.87 o 
   2   8   5       65.00       61.95     11.71 o 
   3   8   5      433.34      416.86     36.86 o 
   4   8   5      119.16       94.48     26.57 o 
   5   8   5     1278.86     1178.38    111.70 o 
   6   8   5       60.90       75.03     14.90 o 
   7   8   5      221.98      259.87     26.68 o 
   8   8   5       20.36       15.25     26.57 o 
   9   8   5       72.07       36.46     37.40 o 
  10   8   5      127.41      147.59     29.05 o 
  11   8   5      932.74     1062.64     80.45 o 
  12   8   5       12.36       11.81     27.73 o 
  13   8   5       61.10       44.37     42.81 o 
 -12   9   5       14.47       -5.09     28.69 o 
 -11   9   5        0.20       51.18     27.49 o 
 -10   9   5       16.98       22.99     23.28 o 
  -9   9   5        1.39      -20.11     32.23 o 
  -8   9   5        1.35      -16.85     16.85 o 
  -7   9   5       69.93       22.43     18.70 o 
  -6   9   5      782.34      794.15     47.48 o 
  -5   9   5      262.47      288.05     29.20 o 
  -4   9   5        0.49       -5.58     15.11 o 
  -3   9   5       13.80       -5.25     13.56 o 
  -2   9   5     2346.64     2276.14     95.38 o 
  -1   9   5      440.80      474.95     22.30 o 
   0   9   5     1409.52     1422.56     49.87 o 
   1   9   5       35.38       20.25     16.72 o 
   2   9   5       34.86       29.25     12.20 o 
   3   9   5      423.92      399.09     31.54 o 
   4   9   5      370.76      339.20     20.09 o 
   5   9   5      874.16      825.76     24.76 o 
   6   9   5       93.60       80.85     20.93 o 
   7   9   5      136.55      157.51     23.09 o 
   8   9   5       38.50        7.87     28.54 o 
   9   9   5      258.66      313.94     34.97 o 
  10   9   5        8.79        4.25     23.30 o 
  11   9   5       17.90      -21.19     37.15 o 
  12   9   5        0.17      -37.82     45.27 o 
 -11  10   5       61.80       -5.54     29.05 o 
 -10  10   5       77.42       25.92     24.88 o 
  -9  10   5        1.05       18.64     25.83 o 
  -8  10   5      428.85      417.31     38.38 o 
  -7  10   5       54.42       29.30     20.09 o 
  -6  10   5       38.62       14.44     19.12 o 
  -5  10   5      471.84      459.67     34.27 o 
  -4  10   5       44.98       65.39     20.68 o 
  -3  10   5       10.17        5.21     24.11 o 
  -2  10   5      482.85      435.23     23.59 o 
  -1  10   5      216.09      193.97     18.74 o 
   0  10   5      112.12      112.77     15.63 o 
   1  10   5       87.73      120.44     24.60 o 
   2  10   5       55.12       41.14     14.23 o 
   3  10   5       60.14       50.17     15.88 o 
   4  10   5       78.07      120.51     17.35 o 
   5  10   5        3.99       -4.00     15.65 o 
   6  10   5      659.05      588.59     79.96 o 
   7  10   5      460.76      417.46     34.28 o 
   8  10   5       62.62       26.08     34.44 o 
   9  10   5       21.92       19.19     33.95 o 
  10  10   5       53.90       20.49     27.97 o 
  11  10   5        1.31      -31.98     31.98 o 
 -10  11   5      241.38      274.97     39.30 o 
  -9  11   5       17.43      -18.46     23.79 o 
  -8  11   5      342.14      360.23     38.20 o 
  -7  11   5       79.91      116.34     29.22 o 
  -6  11   5      290.46      347.38     36.51 o 
  -5  11   5      400.51      413.73     33.92 o 
  -4  11   5      634.55      618.60     37.93 o 
  -3  11   5        3.26        4.67     17.90 o 
  -2  11   5       21.47        5.41     16.91 o 
  -1  11   5       53.59       45.71     16.28 o 
   0  11   5       46.20       42.33     15.50 o 
   1  11   5       93.64       77.04     20.70 o 
   2  11   5      118.39      104.91     22.14 o 
   3  11   5      495.05      462.86     45.52 o 
   4  11   5     1614.65     1320.22     72.83 o 
   5  11   5        9.99       10.33     18.44 o 
   6  11   5      149.28      145.23     28.16 o 
   7  11   5        9.16      -15.39     20.42 o 
   8  11   5      233.68      198.80     45.27 o 
   9  11   5      212.26      207.65     49.70 o 
  10  11   5       65.75      105.87     34.09 o 
  -9  12   5      215.96      200.59     60.52 o 
  -8  12   5       22.24       -4.09     26.81 o 
  -7  12   5       53.33       59.29     29.23 o 
  -6  12   5      573.10      607.60     41.41 o 
  -5  12   5      242.14      242.63     32.87 o 
  -4  12   5      345.52      416.24     38.85 o 
  -3  12   5      538.20      548.82     37.40 o 
  -2  12   5       32.02       38.78     22.08 o 
  -1  12   5       25.81       20.33     19.27 o 
   0  12   5     1239.41     1220.23     69.50 o 
   1  12   5       34.46       14.92     20.68 o 
   2  12   5       28.93       20.89     19.82 o 
   3  12   5      145.78       96.43     25.08 o 
   4  12   5      259.60      308.03     49.21 o 
   5  12   5       81.67       66.82     26.07 o 
   6  12   5      138.72      196.07     42.56 o 
   7  12   5      220.33      236.77     34.56 o 
   8  12   5       11.98      -18.21     41.83 o 
  -8  13   5      107.05       91.03     46.25 o 
  -7  13   5      156.54      136.44     34.27 o 
  -6  13   5        0.03      -23.83     23.83 o 
  -5  13   5        9.17       17.36     26.55 o 
  -4  13   5      152.63      192.02     32.81 o 
  -3  13   5       54.15       47.73     25.72 o 
  -2  13   5       57.75       69.03     25.88 o 
  -1  13   5       19.98      -11.05     19.86 o 
   0  13   5       22.77       10.81     19.31 o 
   1  13   5      113.01       92.18     22.01 o 
   2  13   5       41.23       29.12     23.98 o 
   3  13   5        5.74      -32.97     32.97 o 
   4  13   5        6.89       -0.98     31.98 o 
   5  13   5        5.87        3.46     47.73 o 
   6  13   5      160.82      155.45     33.32 o 
   7  13   5        6.23      -26.46     26.46 o 
  -5  14   5       38.45       18.93     36.66 o 
  -4  14   5        5.87       -7.86     28.79 o 
  -3  14   5       23.81       39.82     28.02 o 
  -2  14   5       14.60      -22.77     22.77 o 
  -1  14   5      415.43      456.70     42.27 o 
   0  14   5       98.86      141.13     32.85 o 
   1  14   5       18.76       -7.35     21.39 o 
   2  14   5       99.82       55.85     28.88 o 
   3  14   5      389.92      402.51     61.51 o 
   4  14   5        1.99      -24.65     26.92 o 
   5  14   5      286.04      336.09     43.77 o 
  -1  15   5      426.29      604.26     74.79 o 
   0  15   5        3.75       51.18     46.25 o 
   1  15   5      402.10      568.83     71.35 o 
 -14   0   6      219.14      213.07     43.30 o 
 -12   0   6      373.51      317.63     56.59 o 
 -10   0   6     1082.59      963.79     39.37 o 
  -8   0   6     8526.60     8504.24    198.30 o 
  -6   0   6       13.57        8.09      9.21 o 
  -4   0   6    15481.22    16233.81    403.99 o 
  -2   0   6    43805.05    40397.59    481.49 o 
   0   0   6        0.57        5.28      4.96 o 
   2   0   6       62.68       54.98      4.75 o 
   4   0   6      855.20      851.80     24.70 o 
   6   0   6      243.41      219.33     17.96 o 
   8   0   6     1625.67     1617.92     42.15 o 
  10   0   6     9134.59     8714.69    369.79 o 
  12   0   6      467.36      481.73     49.21 o 
  14   0   6      130.15      152.05     41.33 o 
 -15   1   6        4.48       -5.41     39.86 o 
 -14   1   6       19.18        0.39     23.04 o 
 -13   1   6      860.87      829.68     36.65 o 
 -12   1   6      331.52      353.95     21.10 o 
 -11   1   6       57.55       74.68     13.61 o 
 -10   1   6     2075.77     2010.48     48.90 o 
  -9   1   6     1043.98     1086.26     28.20 o 
  -8   1   6        1.52        8.89      7.03 o 
  -7   1   6      194.11      233.41     10.47 o 
  -6   1   6     1900.02     1790.36     21.53 o 
  -5   1   6      605.28      619.50     10.90 o 
  -4   1   6      495.46      467.47      9.02 o 
  -3   1   6     8494.00     9293.75    185.06 o 
  -2   1   6    25774.82    24519.04    490.78 o 
  -1   1   6     3157.67     3369.88     56.05 o 
   0   1   6       17.23       21.30      3.21 o 
   1   1   6     3183.58     3375.86     36.63 o 
   2   1   6     5041.66     4876.39     59.89 o 
   3   1   6    10275.08    10437.48     47.60 o 
   4   1   6     1821.38     1952.57     25.57 o 
   5   1   6    23893.81    25348.70    165.29 o 
   6   1   6      249.78      267.13      8.85 o 
   7   1   6      749.13      717.06     19.65 o 
   8   1   6      228.39      253.86     14.68 o 
   9   1   6      718.87      758.58     22.77 o 
  10   1   6        1.08       -9.53      9.53 o 
  11   1   6      105.64      101.52     17.32 o 
  12   1   6      254.75      252.92     29.92 o 
  13   1   6       97.96      128.59     28.18 o 
  14   1   6        0.99       -2.17     27.06 o 
  15   1   6      180.97      253.19     76.02 o 
 -15   2   6      128.63       33.95     41.33 o 
 -14   2   6      197.54      210.11     45.27 o 
 -13   2   6      189.77      197.55     23.65 o 
 -12   2   6      714.69      611.76     24.91 o 
 -11   2   6       11.83       12.46     11.45 o 
 -10   2   6       61.74       87.98     12.41 o 
  -9   2   6       79.15       80.98     10.52 o 
  -8   2   6     2101.51     1985.64     30.91 o 
  -7   2   6      534.51      562.67     16.57 o 
  -6   2   6      320.01      321.20     12.32 o 
  -5   2   6      196.89      210.06      8.89 o 
  -4   2   6       38.76       34.34      4.06 o 
  -3   2   6      938.70      886.22     18.16 o 
  -2   2   6      244.34      246.72      8.70 o 
  -1   2   6      812.48      857.38     14.37 o 
   0   2   6      718.18      705.70     26.53 o 
   1   2   6      652.78      759.59     11.31 o 
   2   2   6     1480.91     1498.69     20.67 o 
   3   2   6     1089.88     1177.02     18.90 o 
   4   2   6     2371.60     2307.59     31.96 o 
   5   2   6      940.07      985.34     17.25 o 
   6   2   6      443.87      431.65     11.66 o 
   7   2   6     1876.51     1955.75     44.75 o 
   8   2   6     2844.54     2853.29     49.72 o 
   9   2   6      271.28      276.61     16.11 o 
  10   2   6     2405.90     2325.33     48.16 o 
  11   2   6      803.04      822.33     31.86 o 
  12   2   6       20.10        1.52     14.75 o 
  13   2   6       52.31       54.77     23.09 o 
  14   2   6      344.83      418.59     38.76 o 
  15   2   6        4.49       -0.39     28.01 o 
 -15   3   6        5.86      -34.44     34.44 o 
 -14   3   6       82.96       76.76     38.87 o 
 -13   3   6      322.31      388.45     29.45 o 
 -12   3   6       74.33       93.16     18.50 o 
 -11   3   6        1.61        2.62     11.91 o 
 -10   3   6     1406.88     1416.45     46.09 o 
  -9   3   6      564.84      587.42     24.43 o 
  -8   3   6      468.49      507.27     17.48 o 
  -7   3   6        9.81        8.41      7.28 o 
  -6   3   6     3207.91     2989.73     33.90 o 
  -5   3   6       95.19      129.88      9.14 o 
  -4   3   6     2828.38     2699.90     39.12 o 
  -3   3   6     1526.85     1580.44     24.43 o 
  -2   3   6      675.47      739.12     14.50 o 
  -1   3   6      524.24      566.69     13.03 o 
   0   3   6    29769.50    29355.13    106.96 o 
   1   3   6      707.48      744.21     17.68 o 
   2   3   6     2811.70     2854.41     27.18 o 
   3   3   6        0.43       -4.78      4.78 o 
   4   3   6      480.68      651.39     16.45 o 
   5   3   6     3220.56     3380.10     30.73 o 
   6   3   6       56.36       58.41      7.21 o 
   7   3   6        0.54       -6.94      6.94 o 
   8   3   6     2798.75     2761.68     39.55 o 
   9   3   6      516.25      530.59     20.51 o 
  10   3   6      432.84      418.36     23.08 o 
  11   3   6      245.76      265.64     23.85 o 
  12   3   6       97.07       59.15     21.25 o 
  13   3   6       15.37      -17.44     21.91 o 
  14   3   6       23.63       13.72     24.79 o 
  15   3   6      147.02      161.40     50.19 o 
 -15   4   6        7.92        1.48     40.35 o 
 -14   4   6       51.10       57.08     42.32 o 
 -13   4   6      107.35      141.47     26.97 o 
 -12   4   6       12.14       -7.94     19.82 o 
 -11   4   6        5.37       -0.46     13.04 o 
 -10   4   6      719.63      645.37     25.43 o 
  -9   4   6       29.34       11.55      9.85 o 
  -8   4   6     1585.24     1501.37     28.94 o 
  -7   4   6      862.31      883.92     21.70 o 
  -6   4   6        1.53       -0.83      7.01 o 
  -5   4   6     5145.58     5127.88     48.78 o 
  -4   4   6     3839.90     3981.46     87.40 o 
  -3   4   6        8.95        2.23      5.73 o 
  -2   4   6      627.39      561.89     14.06 o 
  -1   4   6     2771.86     2750.29     45.06 o 
   0   4   6      315.32      314.91     12.76 o 
   1   4   6     2205.21     2320.61     60.20 o 
   2   4   6     1108.48     1236.74    156.23 o 
   3   4   6      522.36      470.25     29.03 o 
   4   4   6      234.08      177.65     12.35 o 
   5   4   6      674.87      669.21     18.75 o 
   6   4   6     1043.84     1052.38     19.81 o 
   7   4   6       18.87       28.91      8.87 o 
   8   4   6      554.81      563.39     20.32 o 
   9   4   6      286.09      308.31     21.75 o 
  10   4   6     3631.54     3449.46     61.08 o 
  11   4   6      348.25      363.78     25.17 o 
  12   4   6       87.93       88.14     20.32 o 
  13   4   6      183.66      141.41     24.54 o 
  14   4   6       81.97       88.79     28.47 o 
 -14   5   6        6.19       -8.37     38.38 o 
 -13   5   6      450.56      448.75     32.33 o 
 -12   5   6      668.70      664.33     32.54 o 
 -11   5   6        2.30       -0.28     15.25 o 
 -10   5   6      454.45      437.01     24.46 o 
  -9   5   6       44.44       22.49     13.31 o 
  -8   5   6      272.77      321.27     16.06 o 
  -7   5   6      754.88      798.88     28.48 o 
  -6   5   6     1825.09     1892.56     37.68 o 
  -5   5   6      362.77      384.66     18.15 o 
  -4   5   6     1971.69     2058.05     25.76 o 
  -3   5   6       23.32       20.92      5.97 o 
  -2   5   6        0.05        1.47      4.88 o 
  -1   5   6      107.90      118.80     11.03 o 
   0   5   6     3316.33     3607.62    142.59 o 
   1   5   6      661.08      647.58     34.22 o 
   2   5   6      560.96      463.33     63.23 o 
   3   5   6      111.57      106.04     34.44 o 
   4   5   6       61.93       79.15     12.70 o 
   5   5   6     1153.08     1129.47     39.56 o 
   6   5   6        1.38       -6.86      6.86 o 
   7   5   6     1852.29     1801.05     42.19 o 
   8   5   6      898.77      925.23     27.94 o 
   9   5   6     1086.66     1084.22     35.12 o 
  10   5   6       58.44       63.50     17.38 o 
  11   5   6      175.56      203.23     27.72 o 
  12   5   6       39.14       56.06     19.11 o 
  13   5   6       12.28      -12.41     19.39 o 
  14   5   6       64.25       57.62     27.32 o 
 -14   6   6      632.65      584.58     63.97 o 
 -13   6   6      274.72      258.14     29.35 o 
 -12   6   6      666.43      701.42     33.99 o 
 -11   6   6        7.80       19.98     17.10 o 
 -10   6   6        0.42      -13.90     13.90 o 
  -9   6   6       12.75        2.68     13.88 o 
  -8   6   6     3570.18     3599.24     91.33 o 
  -7   6   6       50.03       44.33     12.60 o 
  -6   6   6     4279.91     4311.95     80.95 o 
  -5   6   6     2311.86     2390.69     57.13 o 
  -4   6   6      406.74      414.14     19.39 o 
  -3   6   6     1408.37     1418.61     28.60 o 
  -2   6   6    10400.14     9848.98    306.90 o 
  -1   6   6     1478.07     1403.09     50.65 o 
   0   6   6      446.23      461.14     32.03 o 
   1   6   6      526.87      441.16     23.36 o 
   2   6   6     1806.39     1641.24    183.30 o 
   3   6   6        8.86       -0.90     10.07 o 
   4   6   6     2725.15     2619.58    328.70 o 
   5   6   6       24.36       -4.55     11.07 o 
   6   6   6       32.56       25.59     13.99 o 
   7   6   6      320.04      301.68     20.54 o 
   8   6   6      710.82      645.08     34.09 o 
   9   6   6       34.16       34.73     18.61 o 
  10   6   6      347.01      345.81     24.84 o 
  11   6   6       55.03       35.01     18.74 o 
  12   6   6        1.56      -17.57     17.57 o 
  13   6   6        1.31      -22.69     27.04 o 
  14   6   6      186.75      276.26     32.65 o 
 -14   7   6       65.87       41.83     46.25 o 
 -13   7   6      299.58      325.01     37.88 o 
 -12   7   6       47.30       43.69     21.26 o 
 -11   7   6       40.78       -7.37     31.20 o 
 -10   7   6     1178.04     1247.43     85.35 o 
  -9   7   6       93.87       94.13     18.35 o 
  -8   7   6        7.54       -1.42     12.61 o 
  -7   7   6        3.77       10.60     12.97 o 
  -6   7   6     1166.18     1119.58     33.11 o 
  -5   7   6      286.27      316.78     19.41 o 
  -4   7   6     2597.23     2514.62     55.67 o 
  -3   7   6      480.11      474.48     18.95 o 
  -2   7   6      211.75      216.44     13.62 o 
  -1   7   6      162.47      190.64     13.15 o 
   0   7   6     2851.56     2717.78     80.30 o 
   1   7   6      204.33      195.84     27.06 o 
   2   7   6     4341.46     3981.58    473.12 o 
   3   7   6      192.19      201.49     21.40 o 
   4   7   6        2.79      -11.11     11.11 o 
   5   7   6        0.38      -11.27     11.27 o 
   6   7   6     2579.83     2441.07     96.86 o 
   7   7   6        5.52       -1.08     11.38 o 
   8   7   6     1987.06     1853.83    105.55 o 
   9   7   6      167.72      179.17     50.68 o 
  10   7   6       48.23       15.85     21.74 o 
  11   7   6       75.44       66.75     26.25 o 
  12   7   6       24.72      -24.59     24.59 o 
  13   7   6       10.75      -26.53     26.53 o 
 -13   8   6      276.96      291.04     40.71 o 
 -12   8   6       59.44       76.38     24.67 o 
 -11   8   6      272.89      274.55     30.97 o 
 -10   8   6      195.98      190.50     24.13 o 
  -9   8   6      181.42      161.28     22.10 o 
  -8   8   6      616.76      597.73     31.40 o 
  -7   8   6      122.38       96.36     21.38 o 
  -6   8   6      201.52      217.83     25.18 o 
  -5   8   6      298.59      316.27     26.07 o 
  -4   8   6        5.06       -7.85     13.37 o 
  -3   8   6      774.47      730.03     59.66 o 
  -2   8   6      200.25      182.64     16.55 o 
  -1   8   6      422.86      363.51     16.60 o 
   0   8   6      805.51      791.92     26.42 o 
   1   8   6        2.06       -8.08      8.08 o 
   2   8   6      269.47      254.54     17.35 o 
   3   8   6       16.10       14.56     12.51 o 
   4   8   6      843.37      780.05    105.06 o 
   5   8   6     1007.55      844.79     47.98 o 
   6   8   6      165.60      156.64     17.95 o 
   7   8   6      618.95      505.28     31.73 o 
   8   8   6        1.39        9.33     17.23 o 
   9   8   6      174.37      213.94     29.28 o 
  10   8   6       66.63       46.83     23.79 o 
  11   8   6       54.45       -3.82     24.86 o 
  12   8   6       16.92       -5.34     27.32 o 
  13   8   6      104.23       42.07     43.06 o 
 -12   9   6      128.38      144.24     35.59 o 
 -11   9   6       99.59      108.49     30.44 o 
 -10   9   6       52.58       57.17     25.53 o 
  -9   9   6      166.44      169.29     27.97 o 
  -8   9   6      161.51      156.66     25.85 o 
  -7   9   6     1051.07     1067.82     46.44 o 
  -6   9   6     1299.01     1299.21     48.68 o 
  -5   9   6      260.40      313.61     30.78 o 
  -4   9   6     1995.87     1975.38     71.35 o 
  -3   9   6      613.74      586.83     33.22 o 
  -2   9   6     1054.52      981.02     39.01 o 
  -1   9   6     2359.25     2098.81     97.16 o 
   0   9   6        0.47        0.05      9.45 o 
   1   9   6       10.08       12.47     10.80 o 
   2   9   6        4.20        0.20     11.10 o 
   3   9   6      764.02      703.24     65.05 o 
   4   9   6      125.08      103.02     15.79 o 
   5   9   6       44.23       31.05     13.03 o 
   6   9   6      756.96      637.85     81.44 o 
   7   9   6      291.75      355.96     30.32 o 
   8   9   6        1.84      -15.52     18.05 o 
   9   9   6       98.02      132.82     29.20 o 
  10   9   6        1.97       -1.73     23.63 o 
  11   9   6      322.27      437.07     44.88 o 
  12   9   6       10.89        3.20     30.27 o 
 -11  10   6        8.31      -34.09     55.60 o 
 -10  10   6        5.25       -9.25     24.48 o 
  -9  10   6        5.77      -21.44     21.44 o 
  -8  10   6       17.27       44.74     24.66 o 
  -7  10   6        3.88        0.09     19.64 o 
  -6  10   6        2.73      -10.20     17.55 o 
  -5  10   6     1940.72     1868.37     58.80 o 
  -4  10   6        0.04       -1.97     16.35 o 
  -3  10   6     2880.11     2845.26     69.07 o 
  -2  10   6      395.69      400.36     28.98 o 
  -1  10   6       51.41       56.54     14.82 o 
   0  10   6       19.02       48.68     18.90 o 
   1  10   6       45.21       34.12     11.68 o 
   2  10   6      843.04      750.99     28.96 o 
   3  10   6       12.88       -4.70     13.14 o 
   4  10   6      232.33      233.35     21.11 o 
   5  10   6       16.13      -10.33     27.56 o 
   6  10   6      631.85      639.49     89.56 o 
   7  10   6      431.39      367.09     34.69 o 
   8  10   6       71.13       61.51     35.43 o 
   9  10   6        2.51      -22.79     22.79 o 
  10  10   6        0.83       26.09     28.32 o 
  11  10   6       64.48       73.51     38.14 o 
 -10  11   6       23.97      -20.60     29.55 o 
  -9  11   6        0.19        1.98     25.36 o 
  -8  11   6        8.13      -11.15     23.33 o 
  -7  11   6      447.62      439.77     38.67 o 
  -6  11   6        1.58      -34.73     41.83 o 
  -5  11   6        0.16      -19.10     19.10 o 
  -4  11   6      440.34      438.39     33.22 o 
  -3  11   6        1.75       -9.72     16.11 o 
  -2  11   6      328.74      325.29     32.18 o 
  -1  11   6      698.17      684.36     29.30 o 
   0  11   6      264.36      310.20     24.09 o 
   1  11   6      609.80      569.54     32.08 o 
   2  11   6      411.16      430.45     42.81 o 
   3  11   6        7.65        0.10     14.78 o 
   4  11   6        7.79        6.23     14.84 o 
   5  11   6       22.47      -25.83     25.83 o 
   6  11   6      418.43      372.53     33.62 o 
   7  11   6       50.41       85.13     40.35 o 
   8  11   6       30.71        2.46     32.48 o 
   9  11   6        3.07      -23.26     23.26 o 
  10  11   6       84.40       48.34     34.94 o 
  -9  12   6        0.01      -28.29     28.29 o 
  -8  12   6      431.31      445.78     45.41 o 
  -7  12   6      100.92      131.51     32.72 o 
  -6  12   6       90.97      108.11     44.78 o 
  -5  12   6        4.59      -14.27     33.95 o 
  -4  12   6       15.82       -7.41     20.81 o 
  -3  12   6        3.40      -17.48     21.14 o 
  -2  12   6      576.01      608.01     39.14 o 
  -1  12   6      111.43      138.10     30.26 o 
   0  12   6      184.35      210.37     23.85 o 
   1  12   6        0.04      -14.41     14.41 o 
   2  12   6       76.28       58.35     24.17 o 
   3  12   6      210.47      211.86     46.50 o 
   4  12   6      189.49      264.73     48.71 o 
   5  12   6      114.91      102.98     26.09 o 
   6  12   6        0.17      -21.00     21.00 o 
   7  12   6       72.02       32.97     40.84 o 
   8  12   6       46.39       63.48     42.32 o 
   9  12   6      436.17      582.61     75.78 o 
  -7  13   6      307.82      390.47     44.36 o 
  -6  13   6       56.86       68.87     29.39 o 
  -5  13   6       26.58       10.04     24.95 o 
  -4  13   6      198.23      199.03     35.92 o 
  -3  13   6      274.98      295.24     37.74 o 
  -2  13   6       13.27       -3.03     39.61 o 
  -1  13   6       63.39       51.00     31.00 o 
   0  13   6       90.44       65.68     26.33 o 
   1  13   6       73.48       61.90     27.12 o 
   2  13   6      443.30      430.10     47.66 o 
   3  13   6      314.73      301.64     52.16 o 
   4  13   6        6.49      -32.48     33.46 o 
   5  13   6       41.41        6.11     33.46 o 
   6  13   6        8.21      -26.33     26.33 o 
   7  13   6       26.30        8.37     43.30 o 
  -5  14   6       85.92       31.98     47.73 o 
  -4  14   6       50.77       31.87     59.29 o 
  -3  14   6       26.10       -6.28     28.67 o 
  -2  14   6      432.72      495.55     44.71 o 
  -1  14   6       17.90        7.42     34.69 o 
   0  14   6      216.37      270.47     37.00 o 
   1  14   6        2.34       15.54     22.22 o 
   2  14   6        0.36      -18.79     22.57 o 
   3  14   6       86.55      121.28     58.56 o 
   4  14   6      196.25      222.82     38.04 o 
   5  14   6      355.04      387.56     46.27 o 
 -13   0   7        0.43       -9.52     21.40 o 
 -11   0   7      141.20      170.02     23.94 o 
  -9   0   7      595.07      654.62     31.25 o 
  -7   0   7      637.44      595.24     17.70 o 
  -5   0   7      452.43      482.67     22.03 o 
  -3   0   7        1.37       -2.48      5.53 o 
  -1   0   7      680.53      660.40     18.09 o 
   1   0   7     1769.33     1778.37     21.22 o 
   3   0   7     5948.38     6047.16     60.66 o 
   5   0   7       50.67       25.60     10.07 o 
   7   0   7     3737.37     3580.18     60.31 o 
   9   0   7      824.22      859.40     34.71 o 
  11   0   7     1241.31     1144.87     43.99 o 
  13   0   7      932.67      942.31     67.91 o 
  15   0   7       81.73       99.89     47.24 o 
 -15   1   7        0.01      -34.94     34.94 o 
 -14   1   7       12.74      -31.49     31.49 o 
 -13   1   7      150.03      228.54     21.31 o 
 -12   1   7       81.68       93.49     15.57 o 
 -11   1   7       53.49       51.95     15.55 o 
 -10   1   7        2.09        4.36      9.99 o 
  -9   1   7       57.36       57.35     10.69 o 
  -8   1   7        1.06       -7.71      8.97 o 
  -7   1   7      332.49      375.02     22.14 o 
  -6   1   7      363.12      360.69     10.49 o 
  -5   1   7      560.11      584.07     12.85 o 
  -4   1   7      224.21      243.23     10.91 o 
  -3   1   7      719.80      728.99     14.01 o 
  -2   1   7     1451.09     1636.79     30.80 o 
  -1   1   7       39.24       45.84      5.46 o 
   0   1   7      217.39      204.64      6.31 o 
   1   1   7     2268.95     2303.62     21.63 o 
   2   1   7        2.07       -1.51      2.92 o 
   3   1   7      668.80      576.79      9.92 o 
   4   1   7       63.58       77.18      8.37 o 
   5   1   7     2564.10     2531.03     32.40 o 
   6   1   7        1.08       -3.91      6.96 o 
   7   1   7       14.41       14.66      7.68 o 
   8   1   7        4.38       -7.20      8.08 o 
   9   1   7     2105.36     2052.69     36.45 o 
  10   1   7        9.98      -10.24     10.24 o 
  11   1   7      958.60      941.77     34.02 o 
  12   1   7      102.09      104.14     24.35 o 
  13   1   7       23.71      -20.68     20.68 o 
  14   1   7        8.72      -19.35     45.52 o 
  15   1   7      273.74      382.29     43.93 o 
 -15   2   7      127.38      171.73     46.75 o 
 -14   2   7       82.58      107.76     36.41 o 
 -13   2   7        2.98      -10.66     24.32 o 
 -12   2   7        0.58      -14.08     14.08 o 
 -11   2   7        2.24      -10.94     10.94 o 
 -10   2   7       27.94       21.07     13.59 o 
  -9   2   7      163.98      157.29     12.45 o 
  -8   2   7       76.57       82.43     10.50 o 
  -7   2   7       36.91       34.40      8.08 o 
  -6   2   7      847.36      841.66     18.90 o 
  -5   2   7      569.64      596.25     13.55 o 
  -4   2   7       46.22       65.24      6.05 o 
  -3   2   7      240.41      216.07      7.68 o 
  -2   2   7        0.85        6.05      4.32 o 
  -1   2   7      211.79      245.91      9.07 o 
   0   2   7      545.45      530.17      9.56 o 
   1   2   7     2371.67     2307.95     19.87 o 
   2   2   7      223.33      227.83      8.41 o 
   3   2   7     1690.98     1586.14     22.46 o 
   4   2   7     1315.26     1414.10     17.41 o 
   5   2   7      559.65      542.91     12.08 o 
   6   2   7        6.14       -5.97      6.39 o 
   7   2   7      776.08      770.66     21.19 o 
   8   2   7       14.45        5.19      8.52 o 
   9   2   7      160.09      149.81     14.59 o 
  10   2   7       26.76       18.57     11.43 o 
  11   2   7       81.68       85.56     17.87 o 
  12   2   7       49.89       54.03     18.27 o 
  13   2   7      320.41      378.97     38.42 o 
  14   2   7        1.60      -24.03     24.03 o 
  15   2   7      119.55      164.84     51.18 o 
 -15   3   7        1.38      -11.32     34.94 o 
 -14   3   7       42.67       19.68     35.43 o 
 -13   3   7       58.45       74.73     22.29 o 
 -12   3   7       17.31      -17.68     18.45 o 
 -11   3   7       42.89       17.21     14.01 o 
 -10   3   7        0.49      -10.02     10.02 o 
  -9   3   7       44.03       36.74     10.57 o 
  -8   3   7        9.26       -7.75      7.75 o 
  -7   3   7       42.77       36.57      8.13 o 
  -6   3   7        6.66       -0.18      7.10 o 
  -5   3   7      435.41      424.74     11.84 o 
  -4   3   7      982.55      940.42     25.95 o 
  -3   3   7       20.35       18.24      6.32 o 
  -2   3   7     1844.90     2001.43     34.75 o 
  -1   3   7     4044.66     4102.89     43.89 o 
   0   3   7      502.10      565.15     10.66 o 
   1   3   7      371.36      388.99      9.78 o 
   2   3   7      617.31      652.43     13.99 o 
   3   3   7     2141.24     2015.30     24.38 o 
   4   3   7      141.71      168.70     10.31 o 
   5   3   7     1794.82     1629.80     21.90 o 
   6   3   7       52.98       64.51      9.61 o 
   7   3   7       21.48       19.21      8.91 o 
   8   3   7      669.93      676.57     21.50 o 
   9   3   7      930.98      952.86     26.21 o 
  10   3   7      917.25      864.95     32.19 o 
  11   3   7      234.98      320.36     25.79 o 
  12   3   7       26.53       -5.23     15.95 o 
  13   3   7       78.29       55.05     24.88 o 
  14   3   7       37.87       16.71     24.53 o 
 -15   4   7       72.09       62.00     42.32 o 
 -14   4   7       88.96      107.27     42.81 o 
 -13   4   7      228.37      278.98     28.53 o 
 -12   4   7      296.39      280.22     29.29 o 
 -11   4   7       95.80      107.45     24.86 o 
 -10   4   7       86.33       80.74     24.02 o 
  -9   4   7        4.60        0.39     11.96 o 
  -8   4   7       52.27       73.43     11.69 o 
  -7   4   7      127.09      162.08     12.39 o 
  -6   4   7        4.47       -3.23      7.73 o 
  -5   4   7      141.02      168.96     12.17 o 
  -4   4   7      487.46      454.31     11.90 o 
  -3   4   7      127.00      127.35      8.03 o 
  -2   4   7      483.95      478.13     14.04 o 
  -1   4   7       24.26       18.38      5.87 o 
   0   4   7     1214.63     1320.47     42.26 o 
   1   4   7        0.76       -2.68      6.44 o 
   2   4   7       54.95       61.90      7.33 o 
   3   4   7     2853.07     2746.91     43.75 o 
   4   4   7        0.01       -5.23      6.48 o 
   5   4   7       18.71        8.61      6.55 o 
   6   4   7      182.96      191.00     11.01 o 
   7   4   7     1119.92     1042.48     25.23 o 
   8   4   7       53.76       51.97     11.23 o 
   9   4   7      582.22      567.24     26.33 o 
  10   4   7      840.00      818.45     31.80 o 
  11   4   7       25.35       33.82     15.05 o 
  12   4   7        0.86      -16.65     16.65 o 
  13   4   7      514.36      479.93     31.24 o 
  14   4   7       56.57       54.51     28.70 o 
 -14   5   7        8.73      -19.19     37.40 o 
 -13   5   7       21.03       12.27     31.09 o 
 -12   5   7       66.66      128.46     22.11 o 
 -11   5   7       73.36       61.15     48.22 o 
 -10   5   7       96.49      124.95     18.63 o 
  -9   5   7       13.04       -1.30     11.70 o 
  -8   5   7      368.18      357.19     28.77 o 
  -7   5   7       19.58        9.36     10.44 o 
  -6   5   7      690.99      722.29     25.14 o 
  -5   5   7       91.08      123.87     13.11 o 
  -4   5   7      723.92      723.43     25.69 o 
  -3   5   7     1772.75     1868.35     24.48 o 
  -2   5   7       85.99       82.51      9.68 o 
  -1   5   7     1102.42     1238.19     22.36 o 
   0   5   7      111.17      144.87     11.62 o 
   1   5   7     1937.15     2081.07     68.63 o 
   2   5   7       72.39       74.50     10.13 o 
   3   5   7      291.16      222.60     28.79 o 
   4   5   7        0.44       -4.21      8.76 o 
   5   5   7     1687.65     1584.48     72.38 o 
   6   5   7      235.56      235.87     13.57 o 
   7   5   7      144.65      135.95     15.58 o 
   8   5   7     2664.29     2584.90     48.94 o 
   9   5   7      216.28      229.92     21.83 o 
  10   5   7      462.98      429.57     26.68 o 
  11   5   7      793.26      806.75     34.65 o 
  12   5   7        2.85      -12.96     16.89 o 
  13   5   7        3.32      -18.54     18.54 o 
  14   5   7        2.12      -30.76     44.53 o 
 -14   6   7       43.08      -31.00     40.35 o 
 -13   6   7      130.36      196.75     34.20 o 
 -12   6   7      107.71       78.82     22.42 o 
 -11   6   7       32.50       15.45     16.29 o 
 -10   6   7      410.56      421.30     26.23 o 
  -9   6   7      279.21      317.42     24.23 o 
  -8   6   7        1.81       -6.44     12.69 o 
  -7   6   7       32.66       16.74     11.73 o 
  -6   6   7       94.06      104.12     15.09 o 
  -5   6   7      288.83      266.04     17.38 o 
  -4   6   7     1762.54     1705.99     31.61 o 
  -3   6   7     2812.19     2670.14     31.28 o 
  -2   6   7        0.15       -6.93      7.67 o 
  -1   6   7        7.29       -0.33      8.87 o 
   0   6   7      681.11      688.31     36.79 o 
   1   6   7     1839.48     1788.38    102.92 o 
   2   6   7      223.41      217.73     14.20 o 
   3   6   7      908.99      846.98     95.95 o 
   4   6   7      145.05      174.79     18.40 o 
   5   6   7       10.37       -0.73     11.31 o 
   6   6   7       53.21       60.01     11.07 o 
   7   6   7     3855.00     3649.71     76.31 o 
   8   6   7       74.40       90.66     21.40 o 
   9   6   7      619.02      558.88     33.89 o 
  10   6   7        0.54      -18.14     33.95 o 
  11   6   7       27.68       24.28     17.45 o 
  12   6   7        5.07      -13.50     18.49 o 
  13   6   7       51.75       44.44     21.73 o 
  14   6   7       40.51      -35.92     38.87 o 
 -13   7   7      222.91      292.54     31.98 o 
 -12   7   7      612.29      608.51     41.75 o 
 -11   7   7        0.74      -16.64     16.64 o 
 -10   7   7       46.31       -0.40     16.67 o 
  -9   7   7      139.12      156.56     20.54 o 
  -8   7   7      246.51      280.35     23.45 o 
  -7   7   7       10.76      -12.54     12.78 o 
  -6   7   7      202.15      214.16     19.61 o 
  -5   7   7        6.20       -1.42     11.16 o 
  -4   7   7       15.70       -2.97     11.07 o 
  -3   7   7      988.51      941.65     22.78 o 
  -2   7   7        5.05       -0.09      7.21 o 
  -1   7   7      663.68      691.98     24.25 o 
   0   7   7       47.66       66.63      9.45 o 
   1   7   7       13.66        5.28      9.08 o 
   2   7   7       60.73       56.92     14.09 o 
   3   7   7      850.83      749.72     78.24 o 
   4   7   7      505.77      480.20     54.37 o 
   5   7   7     1128.63     1035.58    130.64 o 
   6   7   7      601.06      596.10     28.47 o 
   7   7   7     1670.26     1595.10     60.01 o 
   8   7   7     3532.07     3154.89    164.10 o 
   9   7   7      760.85      718.24     39.30 o 
  10   7   7       76.11       79.31     29.03 o 
  11   7   7      340.27      373.90     35.52 o 
  12   7   7      140.04      173.32     33.05 o 
  13   7   7        0.01      -14.46     26.33 o 
 -13   8   7      290.94      432.94     61.68 o 
 -12   8   7      106.94      102.71     25.93 o 
 -11   8   7       12.68      -18.82     18.82 o 
 -10   8   7      186.15      242.55     43.48 o 
  -9   8   7      152.65      163.12     22.17 o 
  -8   8   7       48.94       25.37     15.63 o 
  -7   8   7      218.88      268.15     23.74 o 
  -6   8   7      160.88      141.76     22.58 o 
  -5   8   7      442.09      433.73     49.70 o 
  -4   8   7     1728.06     1684.38     65.69 o 
  -3   8   7      349.36      299.24     24.33 o 
  -2   8   7        2.60       -8.66      8.66 o 
  -1   8   7        2.59       -8.09      8.09 o 
   0   8   7     2480.14     2298.17     88.15 o 
   1   8   7      218.70      200.01     14.44 o 
   2   8   7       15.18       10.83     13.17 o 
   3   8   7      414.30      419.66     30.51 o 
   4   8   7       92.20      115.06     20.14 o 
   5   8   7     1619.08     1436.24    181.33 o 
   6   8   7     1211.71     1177.60     38.60 o 
   7   8   7      622.51      661.67     36.84 o 
   8   8   7       11.36        2.42     18.96 o 
   9   8   7      112.32      132.03     28.01 o 
  10   8   7        0.17        2.23     21.01 o 
  11   8   7       13.18      -21.01     21.01 o 
  12   8   7        8.47      -26.33     26.33 o 
 -12   9   7        1.48       23.57     31.02 o 
 -11   9   7      198.95      214.39     34.09 o 
 -10   9   7       16.88       -6.51     26.33 o 
  -9   9   7       25.22      -12.25     21.50 o 
  -8   9   7      129.97      142.08     26.44 o 
  -7   9   7       37.54       40.46     20.65 o 
  -6   9   7     1408.92     1342.83     50.80 o 
  -5   9   7      690.17      664.62     43.79 o 
  -4   9   7      841.37      866.87     60.77 o 
  -3   9   7      310.77      313.47     27.46 o 
  -2   9   7     1714.44     1601.89     37.99 o 
  -1   9   7       76.55       57.00     15.15 o 
   0   9   7      111.87      120.45     13.55 o 
   1   9   7       44.60       23.83     10.45 o 
   2   9   7     1450.48     1337.91     70.87 o 
   3   9   7      680.83      598.67     46.09 o 
   4   9   7      292.27      262.76     36.91 o 
   5   9   7      572.70      513.27     30.91 o 
   6   9   7       73.89       66.86     20.30 o 
   7   9   7       67.85       55.11     29.03 o 
   8   9   7      184.98      178.63     52.65 o 
   9   9   7       33.17       21.89     23.51 o 
  10   9   7       57.66       26.57     35.43 o 
  11   9   7      129.89      161.88     46.50 o 
  12   9   7        2.21      -26.06     26.06 o 
 -11  10   7       37.98       77.84     31.84 o 
 -10  10   7      115.86      141.75     37.15 o 
  -9  10   7       17.84       11.29     25.34 o 
  -8  10   7       82.00      105.14     25.68 o 
  -7  10   7      394.29      399.85     35.36 o 
  -6  10   7        1.82      -17.57     17.57 o 
  -5  10   7      176.90      219.69     28.53 o 
  -4  10   7      356.22      363.20     30.96 o 
  -3  10   7       99.81      116.30     21.99 o 
  -2  10   7      232.24      234.66     27.11 o 
  -1  10   7     1017.39      882.27     31.27 o 
   0  10   7      127.64      110.75     15.33 o 
   1  10   7       76.75       77.44     13.93 o 
   2  10   7        0.66       -9.62      9.62 o 
   3  10   7        0.58      -12.04     12.04 o 
   4  10   7      615.46      581.40     30.91 o 
   5  10   7        2.79       -0.07     13.33 o 
   6  10   7       12.72        2.01     19.51 o 
   7  10   7      192.72      232.26     45.76 o 
   8  10   7      130.36      141.43     66.18 o 
   9  10   7      801.28      823.56     76.52 o 
  10  10   7      129.00      211.39     37.69 o 
  11  10   7       12.76      -43.06     58.31 o 
 -10  11   7        4.93      -27.18     27.18 o 
  -9  11   7       38.57       27.67     28.87 o 
  -8  11   7       10.22      -10.67     23.74 o 
  -7  11   7       46.55       57.09     24.58 o 
  -6  11   7       74.42       65.82     24.51 o 
  -5  11   7       73.63       40.93     26.33 o 
  -4  11   7        0.16      -11.75     17.61 o 
  -3  11   7       17.75       -0.67     17.04 o 
  -2  11   7        0.33        4.93     18.24 o 
  -1  11   7        8.35        8.64     15.43 o 
   0  11   7       14.74        1.72     15.37 o 
   1  11   7        1.99      -13.92     14.04 o 
   2  11   7        1.01      -11.36     11.36 o 
   3  11   7      141.34      160.99     21.23 o 
   4  11   7       15.42      -16.18     16.18 o 
   5  11   7      296.78      322.80     50.68 o 
   6  11   7        3.39      -18.53     21.79 o 
   7  11   7        0.18       -9.35     30.02 o 
   8  11   7      226.80      238.05     35.12 o 
   9  11   7      416.35      462.35     47.14 o 
  10  11   7        1.67      -20.67     41.83 o 
  -9  12   7       57.27       72.11     33.23 o 
  -8  12   7      313.94      344.73     43.23 o 
  -7  12   7        6.87      -15.16     24.12 o 
  -6  12   7      110.58      125.13     33.95 o 
  -5  12   7        1.21      -14.01     21.58 o 
  -4  12   7     1191.05     1178.67     66.43 o 
  -3  12   7        3.62        3.01     20.66 o 
  -2  12   7        0.01      -19.19     19.19 o 
  -1  12   7        0.37        0.31     19.40 o 
   0  12   7      688.89      688.95     45.34 o 
   1  12   7      252.18      296.95     26.85 o 
   2  12   7        2.60       19.78     18.02 o 
   3  12   7       56.01       51.27     18.82 o 
   4  12   7       29.20      -12.79     29.52 o 
   5  12   7       17.22       42.52     23.68 o 
   6  12   7       19.79      -13.62     24.48 o 
   7  12   7      286.33      348.38     61.02 o 
   8  12   7        0.01      -31.00     40.35 o 
  -7  13   7       75.70       51.86     31.66 o 
  -6  13   7      308.46      402.32     43.89 o 
  -5  13   7       14.53        0.43     26.42 o 
  -4  13   7       78.33       86.47     26.42 o 
  -3  13   7       63.58       85.87     28.08 o 
  -2  13   7      351.88      406.69     41.37 o 
  -1  13   7      248.26      337.81     38.62 o 
   0  13   7        2.57        6.47     38.87 o 
   1  13   7        0.37      -18.93     18.93 o 
   2  13   7      149.21      149.09     25.17 o 
   3  13   7      342.24      367.73     39.66 o 
   4  13   7        1.39      -37.40     37.40 o 
   5  13   7        1.62        5.51     38.38 o 
   6  13   7        8.39      -21.83     26.42 o 
  -4  14   7        8.24      -28.29     28.29 o 
  -3  14   7       83.37       46.38     30.52 o 
  -2  14   7        3.90       10.29     42.81 o 
  -1  14   7      133.24       82.83     31.66 o 
   0  14   7      117.84      161.20     40.10 o 
   1  14   7      177.34      161.30     35.63 o 
   2  14   7        1.77       -9.58     23.49 o 
   3  14   7        0.01      -26.62     26.62 o 
   4  14   7       39.54       57.46     34.20 o 
 -14   0   8      844.03      793.71     64.46 o 
 -12   0   8      260.11      327.99     29.71 o 
 -10   0   8      610.38      597.51     30.33 o 
  -8   0   8       66.07       66.46     14.19 o 
  -6   0   8    58715.77    55178.91    399.86 o 
  -4   0   8    21684.32    23460.90   1204.58 o 
  -2   0   8     2272.91     2187.05     52.41 o 
   0   0   8    17286.90    17505.47     93.94 o 
   2   0   8      873.74     1024.20     19.90 o 
   4   0   8      570.25      932.46     28.18 o 
   6   0   8       32.89       20.46     10.72 o 
   8   0   8     1705.61     1725.23     48.96 o 
  10   0   8     1060.17      951.70     39.97 o 
  12   0   8      259.17      188.46     40.84 o 
  14   0   8       32.63       40.35     39.86 o 
 -14   1   8      493.37      564.17     32.46 o 
 -13   1   8      183.29      176.13     23.44 o 
 -12   1   8      102.22      112.46     18.44 o 
 -11   1   8      515.66      466.92     20.80 o 
 -10   1   8     1061.89     1051.16     40.27 o 
  -9   1   8        0.01       -2.74      9.50 o 
  -8   1   8     1399.07     1290.16     22.50 o 
  -7   1   8        7.95       15.36      8.59 o 
  -6   1   8        7.43        6.01      4.66 o 
  -5   1   8    17895.18    18568.41    184.19 o 
  -4   1   8     2612.63     2633.66     62.78 o 
  -3   1   8     1098.86     1165.54     20.75 o 
  -2   1   8     2950.74     3120.65     53.13 o 
  -1   1   8      402.75      383.88     10.93 o 
   0   1   8     1872.86     1902.95     21.93 o 
   1   1   8     2380.08     2554.35     27.70 o 
   2   1   8     4674.34     4836.15     64.61 o 
   3   1   8     1727.42     1941.94     37.67 o 
   4   1   8     1735.13     1863.81     34.87 o 
   5   1   8     2886.84     3007.87     74.93 o 
   6   1   8      118.04      133.01     11.08 o 
   7   1   8     1204.12     1311.20     27.33 o 
   8   1   8      141.42      150.24     13.38 o 
   9   1   8      105.44       94.85     13.60 o 
  10   1   8       67.63       53.86     12.91 o 
  11   1   8        1.39      -13.73     13.73 o 
  12   1   8        0.13      -11.14     16.63 o 
  13   1   8        6.61      -21.03     21.03 o 
  14   1   8        6.70      -11.78     42.32 o 
 -15   2   8       27.30       36.41     43.79 o 
 -14   2   8       17.85       -5.22     19.49 o 
 -13   2   8      597.08      609.89     34.51 o 
 -12   2   8      869.42      811.76     32.73 o 
 -11   2   8       47.73       45.08     23.70 o 
 -10   2   8      417.82      377.37     18.22 o 
  -9   2   8       87.21       99.60     12.50 o 
  -8   2   8     3773.65     3670.57     42.01 o 
  -7   2   8        0.51        1.92      6.78 o 
  -6   2   8       53.06      100.81      8.45 o 
  -5   2   8        1.77        1.86      4.84 o 
  -4   2   8     1577.18     1786.81     30.42 o 
  -3   2   8      213.88      299.67     10.66 o 
  -2   2   8     2485.21     2641.01     27.72 o 
  -1   2   8        3.88       -0.01      4.58 o 
   0   2   8      486.56      559.58     10.25 o 
   1   2   8      143.57      175.46      6.99 o 
   2   2   8      690.40      727.81     12.33 o 
   3   2   8     2624.60     2768.24     26.89 o 
   4   2   8     3287.00     3343.25     34.97 o 
   5   2   8      791.01      843.64     14.52 o 
   6   2   8      458.43      432.14     16.10 o 
   7   2   8      321.03      364.60     16.27 o 
   8   2   8        2.62       -5.92      9.10 o 
   9   2   8     2047.94     2008.45     37.27 o 
  10   2   8     1360.79     1326.00     32.33 o 
  11   2   8      449.46      435.20     25.53 o 
  12   2   8      198.30      204.12     23.67 o 
  13   2   8       36.61        1.98     20.65 o 
  14   2   8       11.93       -4.89     24.88 o 
 -15   3   8       19.30      -37.40     37.40 o 
 -14   3   8      102.58      128.27     25.83 o 
 -13   3   8      106.40       97.37     23.41 o 
 -12   3   8      722.85      668.16     31.18 o 
 -11   3   8       20.21       31.47     16.70 o 
 -10   3   8      566.52      520.09     26.45 o 
  -9   3   8      127.38      155.08     17.30 o 
  -8   3   8     6353.80     6098.11     67.59 o 
  -7   3   8      245.37      276.60     13.74 o 
  -6   3   8     1182.89     1072.70     29.62 o 
  -5   3   8      288.17      310.66      8.66 o 
  -4   3   8     7580.58     7685.64    143.61 o 
  -3   3   8     3233.37     3567.34     53.62 o 
  -2   3   8      534.18      451.00     19.60 o 
  -1   3   8     2514.36     2626.11     34.18 o 
   0   3   8     1377.36     1274.60     15.63 o 
   1   3   8     2495.57     2788.13     60.42 o 
   2   3   8      517.93      508.26     13.28 o 
   3   3   8        3.53        2.30      5.12 o 
   4   3   8       61.99       86.36      7.75 o 
   5   3   8     2999.86     3023.45     39.98 o 
   6   3   8       25.15       20.90      8.73 o 
   7   3   8      350.82      380.79     16.76 o 
   8   3   8     4045.15     3902.52     49.49 o 
   9   3   8        6.86       13.49     10.18 o 
  10   3   8      924.70      885.36     33.42 o 
  11   3   8       81.38       69.43     20.98 o 
  12   3   8       91.39       56.51     33.30 o 
  13   3   8       77.30       61.31     19.89 o 
  14   3   8       36.95       34.47     36.41 o 
 -15   4   8      180.65      300.16     58.06 o 
 -14   4   8      385.39      458.56     43.97 o 
 -13   4   8        0.02      -30.24     33.58 o 
 -12   4   8       11.77       -1.48     26.91 o 
 -11   4   8        0.45      -14.24     14.24 o 
 -10   4   8       29.65       29.62     14.38 o 
  -9   4   8      201.77      284.57     21.83 o 
  -8   4   8      524.49      514.81     33.43 o 
  -7   4   8      129.88      146.74     16.26 o 
  -6   4   8     2824.03     2756.66     33.83 o 
  -5   4   8      141.89      172.33     12.41 o 
  -4   4   8      452.18      478.08     13.67 o 
  -3   4   8     1905.25     1972.47     31.75 o 
  -2   4   8      851.66      843.84     17.98 o 
  -1   4   8        0.99       73.93     51.03 o 
   0   4   8      317.98      300.71      9.53 o 
   1   4   8      209.39      263.05     10.55 o 
   2   4   8      794.13      750.62     16.67 o 
   3   4   8      747.38      781.87     17.61 o 
   4   4   8      106.86       96.72      8.88 o 
   5   4   8      299.36      350.10     17.03 o 
   6   4   8     1149.42     1095.65     25.39 o 
   7   4   8      843.28      868.42     23.78 o 
   8   4   8      281.90      276.34     16.66 o 
   9   4   8     3403.26     3277.73     48.37 o 
  10   4   8      430.20      378.16     25.09 o 
  11   4   8      127.24      154.65     21.86 o 
  12   4   8      100.10      118.79     20.90 o 
  13   4   8       34.15       19.56     18.31 o 
  14   4   8       17.34       -5.20     43.30 o 
 -14   5   8       16.96       17.48     22.86 o 
 -13   5   8       19.98       26.53     29.35 o 
 -12   5   8       25.31      -11.65     18.02 o 
 -11   5   8      159.98      202.04     28.63 o 
 -10   5   8      150.00      144.52     19.66 o 
  -9   5   8      407.67      416.67     24.68 o 
  -8   5   8        0.50      -11.54     11.54 o 
  -7   5   8      224.92      244.70     18.93 o 
  -6   5   8       25.58        8.47     11.62 o 
  -5   5   8       58.31       54.07      9.84 o 
  -4   5   8     1424.39     1445.19     43.15 o 
  -3   5   8        5.97       11.03      6.14 o 
  -2   5   8     1252.17     1314.75     23.63 o 
  -1   5   8     2707.88     3097.84     57.96 o 
   0   5   8      543.42      500.38     24.34 o 
   1   5   8     2911.15     3142.74     98.79 o 
   2   5   8      902.58      846.81     27.83 o 
   3   5   8      125.28      160.22     11.06 o 
   4   5   8        1.25        7.83      8.31 o 
   5   5   8       97.17       96.50     12.85 o 
   6   5   8      142.81      144.14     15.04 o 
   7   5   8     1818.06     1809.63     39.49 o 
   8   5   8     1272.33     1227.89     30.41 o 
   9   5   8      461.33      461.85     25.74 o 
  10   5   8       60.34       43.54     15.78 o 
  11   5   8        1.21      -11.40     14.49 o 
  12   5   8        3.16       -9.15     17.25 o 
  13   5   8       47.44       72.80     23.08 o 
  14   5   8       49.98       75.84     35.67 o 
 -14   6   8      215.19      267.84     40.48 o 
 -13   6   8        2.62      -10.42     20.77 o 
 -12   6   8      428.87      458.76     39.35 o 
 -11   6   8       85.46       96.75     21.15 o 
 -10   6   8      811.62      829.09     33.42 o 
  -9   6   8       17.60       19.85     14.77 o 
  -8   6   8      513.01      475.59     25.06 o 
  -7   6   8       18.53       17.77     12.21 o 
  -6   6   8     1409.64     1364.96     35.70 o 
  -5   6   8      215.45      231.58     21.07 o 
  -4   6   8      258.79      253.14     14.88 o 
  -3   6   8     1759.35     1833.31     51.75 o 
  -2   6   8     5991.23     5878.33     75.59 o 
  -1   6   8      226.80      238.57     14.67 o 
   0   6   8     6264.94     6248.29    264.09 o 
   1   6   8      871.92      871.39     29.36 o 
   2   6   8        1.30       -6.66      7.94 o 
   3   6   8        6.04       -3.06      8.22 o 
   4   6   8      959.82      960.50     28.77 o 
   5   6   8      243.88      264.62     17.89 o 
   6   6   8       38.20       28.48     11.88 o 
   7   6   8      141.17      153.92     17.78 o 
   8   6   8      722.76      707.76     28.10 o 
   9   6   8      313.44      346.74     46.99 o 
  10   6   8      308.80      351.72     44.53 o 
  11   6   8      101.21      123.38     28.32 o 
  12   6   8       15.12      -19.64     19.64 o 
  13   6   8        8.80      -20.64     20.64 o 
 -13   7   8        1.68      -18.90     22.38 o 
 -12   7   8       25.74       -5.89     23.98 o 
 -11   7   8      127.61      132.76     23.62 o 
 -10   7   8     1206.20     1277.00     41.94 o 
  -9   7   8        0.26      -13.98     13.98 o 
  -8   7   8     1228.84     1174.97     37.49 o 
  -7   7   8        7.68       25.03     13.16 o 
  -6   7   8     1493.21     1423.55     43.96 o 
  -5   7   8      109.84      117.92     16.09 o 
  -4   7   8     1555.87     1480.67     31.78 o 
  -3   7   8       41.57       43.35      9.65 o 
  -2   7   8       56.28       45.33      9.59 o 
  -1   7   8      953.08      978.16     23.89 o 
   0   7   8       24.50       32.42     10.30 o 
   1   7   8       28.30       35.10     16.31 o 
   2   7   8     1057.98      927.27     37.98 o 
   3   7   8      117.04      143.41     20.46 o 
   4   7   8     1392.31     1339.91    130.89 o 
   5   7   8      139.18      143.56     16.26 o 
   6   7   8        1.64        2.08     11.63 o 
   7   7   8      154.49      111.29     17.88 o 
   8   7   8      753.77      721.27     50.44 o 
   9   7   8      274.75      325.39     50.44 o 
  10   7   8      679.03      616.57     59.79 o 
  11   7   8       10.02       -7.65     27.06 o 
  12   7   8        3.35       20.67     24.36 o 
  13   7   8      192.86      285.53     39.59 o 
 -13   8   8       92.23       84.16     35.25 o 
 -12   8   8      267.34      323.65     32.56 o 
 -11   8   8        3.25      -18.85     18.85 o 
 -10   8   8        0.02      -16.98     16.98 o 
  -9   8   8       10.11       13.36     16.37 o 
  -8   8   8      239.43      298.96     26.31 o 
  -7   8   8      457.26      454.86     26.01 o 
  -6   8   8       64.16       54.03     14.70 o 
  -5   8   8      843.20      786.83     43.30 o 
  -4   8   8        0.15       -7.59     14.60 o 
  -3   8   8      148.43      158.15     18.19 o 
  -2   8   8      423.20      371.99     17.15 o 
  -1   8   8       62.49       46.64     10.88 o 
   0   8   8      773.08      689.98     21.99 o 
   1   8   8      465.29      413.74     24.86 o 
   2   8   8      547.63      552.51     29.13 o 
   3   8   8      610.09      512.02     25.34 o 
   4   8   8       65.35       42.14     16.87 o 
   5   8   8     1579.87     1581.59    153.77 o 
   6   8   8      459.83      414.32     23.75 o 
   7   8   8      945.55     1007.05     67.91 o 
   8   8   8       16.11        0.80     17.26 o 
   9   8   8      338.20      426.45     38.77 o 
  10   8   8        0.11      -20.57     20.57 o 
  11   8   8      632.28      642.50     44.71 o 
  12   8   8        7.80       17.08     29.05 o 
 -12   9   8      272.41      321.99     67.91 o 
 -11   9   8       87.26       83.04     30.94 o 
 -10   9   8       81.48      120.75     31.49 o 
  -9   9   8      134.62      125.99     28.34 o 
  -8   9   8       56.35       58.30     23.94 o 
  -7   9   8      340.37      344.49     29.48 o 
  -6   9   8        2.94      -12.76     28.29 o 
  -5   9   8       42.24      -15.53     38.14 o 
  -4   9   8     1646.36     1535.50     51.14 o 
  -3   9   8     1050.94     1069.57     43.49 o 
  -2   9   8     1850.65     1801.34     62.89 o 
  -1   9   8      837.69      794.38     24.89 o 
   0   9   8        6.14       -0.23     10.24 o 
   1   9   8        5.86        3.49     10.17 o 
   2   9   8       63.22       61.85     12.72 o 
   3   9   8      480.72      422.96     27.73 o 
   4   9   8       26.64       34.50     18.08 o 
   5   9   8       35.98       34.94     25.10 o 
   6   9   8       68.95       76.48     22.39 o 
   7   9   8       60.93       59.93     21.62 o 
   8   9   8      100.56      120.88     25.39 o 
   9   9   8       35.67       59.27     25.72 o 
  10   9   8      106.48      103.57     30.37 o 
  11   9   8        0.00       -7.56     25.14 o 
 -11  10   8      110.28      129.87     34.96 o 
 -10  10   8      129.16      119.44     32.35 o 
  -9  10   8      120.60      152.05     31.45 o 
  -8  10   8      187.05      258.86     33.76 o 
  -7  10   8       41.69       29.91     22.49 o 
  -6  10   8      399.48      345.89     33.40 o 
  -5  10   8     1017.70      965.56     44.52 o 
  -4  10   8       53.36       33.19     19.13 o 
  -3  10   8      900.09      879.07     42.27 o 
  -2  10   8      466.65      491.32     32.01 o 
  -1  10   8       45.29       40.56     13.74 o 
   0  10   8      210.48      237.70     18.72 o 
   1  10   8      174.82      208.40     18.01 o 
   2  10   8      213.96      224.30     18.71 o 
   3  10   8      219.66      223.13     21.73 o 
   4  10   8        6.56       -2.58     13.56 o 
   5  10   8        2.81       -9.44     13.97 o 
   6  10   8      104.53       79.72     36.41 o 
   7  10   8      167.35      140.05     27.81 o 
   8  10   8      534.08      524.61     49.21 o 
   9  10   8       71.01       50.41     28.82 o 
  10  10   8        0.23      -32.23     32.23 o 
  11  10   8       16.04        4.43     46.25 o 
 -10  11   8      211.62      305.10     58.31 o 
  -9  11   8       83.73       88.31     38.63 o 
  -8  11   8      166.13      150.81     32.81 o 
  -7  11   8       36.78       -3.04     40.84 o 
  -6  11   8        0.04      -20.87     20.87 o 
  -5  11   8      662.59      699.44     42.94 o 
  -4  11   8        7.67       -0.79     18.63 o 
  -3  11   8        2.75       17.67     18.77 o 
  -2  11   8      799.47      834.61     42.43 o 
  -1  11   8      151.72      128.19     25.08 o 
   0  11   8       29.51       21.99     16.10 o 
   1  11   8       29.13       41.91     14.34 o 
   2  11   8       52.44       30.90     16.29 o 
   3  11   8      165.15      200.02     20.38 o 
   4  11   8      636.83      618.63     38.13 o 
   5  11   8      134.25       82.18     37.89 o 
   6  11   8      142.40      105.30     39.37 o 
   7  11   8      172.45      146.14     46.75 o 
   8  11   8        3.10       17.71     44.78 o 
   9  11   8      304.56      427.38     44.36 o 
  -9  12   8       12.17       -7.38     35.92 o 
  -8  12   8       14.45       -1.47     27.46 o 
  -7  12   8        5.63        2.77     24.47 o 
  -6  12   8      237.87      294.53     38.90 o 
  -5  12   8        0.84      -19.96     19.96 o 
  -4  12   8      302.62      278.91     34.81 o 
  -3  12   8        7.70        3.38     20.74 o 
  -2  12   8        0.06        5.60     22.74 o 
  -1  12   8        5.16       32.83     23.59 o 
   0  12   8      654.76      691.68     37.73 o 
   1  12   8      152.17      153.30     22.78 o 
   2  12   8      182.50      190.99     25.18 o 
   3  12   8       11.35        9.49     15.73 o 
   4  12   8       22.15        5.69     21.44 o 
   5  12   8      193.02      140.24     44.78 o 
   6  12   8      146.19      166.32     46.75 o 
   7  12   8        0.21        9.84     41.33 o 
   8  12   8      113.54      165.83     50.19 o 
  -6  13   8        0.14        7.88     29.83 o 
  -5  13   8       23.44       24.99     29.92 o 
  -4  13   8      315.19      328.51     38.23 o 
  -3  13   8      213.01      235.88     34.33 o 
  -2  13   8      124.03      143.58     31.29 o 
  -1  13   8      661.54      672.83     44.53 o 
   0  13   8       61.65       58.58     27.08 o 
   1  13   8       12.32        1.76     20.49 o 
   2  13   8       87.39       53.77     36.50 o 
   3  13   8        2.58      -19.38     19.38 o 
   4  13   8       98.27       71.39     29.40 o 
   5  13   8      118.88      137.17     26.53 o 
   6  13   8        1.14      -11.32     39.37 o 
  -4  14   8      528.53      641.16     79.72 o 
  -3  14   8      179.27      244.49     53.14 o 
  -2  14   8       10.61        6.78     28.16 o 
  -1  14   8        2.88      -28.79     28.79 o 
   0  14   8      103.80       77.74     31.42 o 
   1  14   8        0.42      -20.85     29.52 o 
   2  14   8       72.21       57.82     34.39 o 
   3  14   8        3.39      -27.17     27.17 o 
   4  14   8        1.39      -40.51     46.50 o 
 -13   0   9       44.79       25.10     32.48 o 
 -11   0   9        0.00      -15.06     15.65 o 
  -9   0   9      139.47      150.24     19.75 o 
  -7   0   9        0.48       -0.27     11.66 o 
  -5   0   9      134.55      155.28     14.83 o 
  -3   0   9     4954.44     5108.44    202.49 o 
  -1   0   9      273.59      266.13     14.44 o 
   1   0   9      188.60      175.11     11.23 o 
   3   0   9    12551.82    12201.68    102.44 o 
   5   0   9     2152.59     2181.25     45.05 o 
   7   0   9     1417.49     1386.10     40.88 o 
   9   0   9     2304.55     2283.83     56.69 o 
  11   0   9        2.76      -16.50     16.50 o 
  13   0   9      297.62      318.86     54.62 o 
 -14   1   9        6.35        1.39     25.57 o 
 -13   1   9        7.74        5.17     21.57 o 
 -12   1   9       71.76       64.77     17.31 o 
 -11   1   9       21.30        8.39     22.28 o 
 -10   1   9        2.63       -9.39      9.99 o 
  -9   1   9       11.46       10.05      9.54 o 
  -8   1   9        9.75        1.96     10.37 o 
  -7   1   9      374.16      405.56     14.92 o 
  -6   1   9      117.44      128.47      7.13 o 
  -5   1   9     1328.91     1332.87     22.23 o 
  -4   1   9      107.69      128.70      9.26 o 
  -3   1   9       69.92      112.66      8.76 o 
  -2   1   9       35.16       33.90      6.02 o 
  -1   1   9     1506.97     1433.99     27.91 o 
   0   1   9       33.45       25.84      5.40 o 
   1   1   9     1308.24     1249.28     19.69 o 
   2   1   9      372.80      388.85      8.90 o 
   3   1   9        0.97        0.61      4.33 o 
   4   1   9      212.39      235.61     11.68 o 
   5   1   9     2539.52     2361.01     33.26 o 
   6   1   9        0.37       -6.69      6.69 o 
   7   1   9     2650.41     2574.23     38.38 o 
   8   1   9      408.63      401.79     19.74 o 
   9   1   9       12.55       -2.33      9.90 o 
  10   1   9        0.67      -10.43     10.43 o 
  11   1   9      332.73      371.85     22.24 o 
  12   1   9        1.73        8.57     15.41 o 
  13   1   9      243.56      273.35     35.14 o 
  14   1   9       64.32       66.56     26.76 o 
 -14   2   9        2.65       17.90     20.63 o 
 -13   2   9       83.49      112.76     23.14 o 
 -12   2   9        1.60      -14.67     14.67 o 
 -11   2   9       18.00       15.25     13.16 o 
 -10   2   9       52.36       72.82     15.99 o 
  -9   2   9       30.08       10.63     15.06 o 
  -8   2   9       33.04       28.79      9.26 o 
  -7   2   9      159.65      179.55     12.38 o 
  -6   2   9      255.26      227.45     11.23 o 
  -5   2   9        8.61       10.06      5.73 o 
  -4   2   9      274.37      332.99      8.93 o 
  -3   2   9     1510.88     1497.12     25.78 o 
  -2   2   9       30.94       49.16      6.49 o 
  -1   2   9       82.22       79.40      7.77 o 
   0   2   9        1.47       -2.80      3.68 o 
   1   2   9      324.15      312.38      9.13 o 
   2   2   9      133.93      154.02      8.01 o 
   3   2   9     3381.18     3215.86     42.36 o 
   4   2   9       49.61       60.99      6.27 o 
   5   2   9      814.83      809.66     20.70 o 
   6   2   9       31.89       32.97      8.51 o 
   7   2   9      226.52      246.30     15.82 o 
   8   2   9      371.62      390.59     17.93 o 
   9   2   9      122.78      150.41     15.62 o 
  10   2   9      108.97      102.29     16.55 o 
  11   2   9       95.04       76.49     19.00 o 
  12   2   9       51.37       68.31     18.95 o 
  13   2   9      114.86      157.33     31.29 o 
  14   2   9       43.76       71.86     29.75 o 
 -15   3   9       29.50        7.87     38.87 o 
 -14   3   9        0.85      -19.85     19.85 o 
 -13   3   9        4.87      -17.87     17.87 o 
 -12   3   9       12.46       -7.82     16.33 o 
 -11   3   9       10.52        6.48     14.53 o 
 -10   3   9      105.93      140.62     22.77 o 
  -9   3   9      168.72      202.54     19.39 o 
  -8   3   9      565.59      554.41     29.66 o 
  -7   3   9      263.07      250.73     17.98 o 
  -6   3   9       82.62       75.76      8.04 o 
  -5   3   9        6.57        3.26      7.55 o 
  -4   3   9      112.30      143.45      9.81 o 
  -3   3   9        2.92        0.46      5.46 o 
  -2   3   9        0.65       -3.68      5.52 o 
  -1   3   9      115.84      119.19      9.23 o 
   0   3   9      296.63      364.72      9.60 o 
   1   3   9       30.57       15.85      5.77 o 
   2   3   9      741.62      772.23     16.03 o 
   3   3   9      451.02      468.82     13.66 o 
   4   3   9      166.44      160.93     14.13 o 
   5   3   9     2563.65     2401.73     34.66 o 
   6   3   9        2.40       -1.27      7.69 o 
   7   3   9     1406.34     1389.46     29.63 o 
   8   3   9      204.32      227.23     16.40 o 
   9   3   9       61.37       34.70     11.91 o 
  10   3   9       27.87        9.66     12.29 o 
  11   3   9     1532.42     1422.78     51.20 o 
  12   3   9       72.21       81.62     20.52 o 
  13   3   9      197.68      218.14     27.41 o 
  14   3   9        0.02      -12.37     24.51 o 
 -14   4   9        2.86      -21.38     21.38 o 
 -13   4   9        0.51      -19.17     19.17 o 
 -12   4   9      196.23      245.57     26.70 o 
 -11   4   9        7.43      -14.64     14.64 o 
 -10   4   9       63.06       94.45     23.62 o 
  -9   4   9      165.92      178.71     18.61 o 
  -8   4   9       21.27       26.36     12.57 o 
  -7   4   9      510.43      492.34     22.82 o 
  -6   4   9       18.45       15.21      9.08 o 
  -5   4   9       51.12       57.93      9.71 o 
  -4   4   9     1436.08     1442.68     21.53 o 
  -3   4   9     5846.29     5998.54     91.62 o 
  -2   4   9      186.41      214.81     11.20 o 
  -1   4   9      765.15      785.55     13.55 o 
   0   4   9      919.60     1018.73     15.81 o 
   1   4   9      290.72      310.53     11.30 o 
   2   4   9       10.46       15.61      6.46 o 
   3   4   9     2152.27     2038.94     27.87 o 
   4   4   9     1504.87     1502.47     24.66 o 
   5   4   9      602.17      579.37     16.53 o 
   6   4   9      134.06      169.16     13.82 o 
   7   4   9      184.38      197.72     15.47 o 
   8   4   9      130.99      141.43     15.50 o 
   9   4   9     2672.39     2601.43     44.33 o 
  10   4   9       31.12       15.80     15.24 o 
  11   4   9       29.61       14.63     16.57 o 
  12   4   9       38.64       23.10     18.91 o 
  13   4   9       25.62       -7.03     21.58 o 
  14   4   9       11.62      -27.30     27.30 o 
 -14   5   9        0.99      -46.99     46.99 o 
 -13   5   9      334.03      386.32     33.12 o 
 -12   5   9      106.30      115.56     22.23 o 
 -11   5   9       33.40       55.88     21.74 o 
 -10   5   9       48.18       47.53     16.95 o 
  -9   5   9        0.39      -12.65     12.65 o 
  -8   5   9        0.16      -12.56     12.56 o 
  -7   5   9      609.67      607.21     27.26 o 
  -6   5   9      169.71      182.14     16.93 o 
  -5   5   9      227.58      217.14     14.90 o 
  -4   5   9       61.37       57.65      9.73 o 
  -3   5   9      417.08      437.25     17.02 o 
  -2   5   9     2273.92     2463.98     50.65 o 
  -1   5   9     5539.90     5800.32     94.66 o 
   0   5   9        0.03       -2.24      7.66 o 
   1   5   9     1036.42     1066.92     20.24 o 
   2   5   9       15.64        8.64      6.39 o 
   3   5   9       65.79       65.09      8.97 o 
   4   5   9       49.44       74.66      9.52 o 
   5   5   9     3380.04     3194.25     64.00 o 
   6   5   9     2796.44     2821.80     47.78 o 
   7   5   9      144.14      134.77     16.44 o 
   8   5   9        8.58      -12.42     12.42 o 
   9   5   9      567.04      562.78     27.56 o 
  10   5   9       64.97       50.02     16.56 o 
  11   5   9       86.96      102.42     20.85 o 
  12   5   9        3.11      -17.73     20.87 o 
  13   5   9       78.30       63.91     24.22 o 
 -14   6   9       76.02       46.77     27.89 o 
 -13   6   9      136.38      202.00     39.73 o 
 -12   6   9       41.09       25.01     43.79 o 
 -11   6   9       26.84       10.28     21.19 o 
 -10   6   9       57.53       74.93     18.80 o 
  -9   6   9        0.00      -12.60     12.60 o 
  -8   6   9       52.96       70.38     16.29 o 
  -7   6   9      944.02      893.25     31.71 o 
  -6   6   9      178.43      201.43     19.56 o 
  -5   6   9     3540.59     3457.24     46.82 o 
  -4   6   9      454.71      405.25     17.76 o 
  -3   6   9     1130.78     1162.23     22.49 o 
  -2   6   9       40.37       41.87     12.15 o 
  -1   6   9       87.11       77.89     11.63 o 
   0   6   9       11.99        7.89      8.57 o 
   1   6   9      153.62      166.38     14.10 o 
   2   6   9      591.84      595.17     21.74 o 
   3   6   9      426.65      407.59     15.62 o 
   4   6   9       61.76       71.90     10.20 o 
   5   6   9       27.05       11.96      9.69 o 
   6   6   9      137.91      166.26     17.60 o 
   7   6   9      634.28      610.49     26.40 o 
   8   6   9      781.80      775.37     30.05 o 
   9   6   9     1455.55     1538.80    109.73 o 
  10   6   9      138.38      126.32     26.42 o 
  11   6   9      166.12      183.51     87.59 o 
  12   6   9       13.53       13.23     25.34 o 
  13   6   9      344.34      447.74     45.73 o 
 -13   7   9      156.48      171.90     27.81 o 
 -12   7   9      170.53      232.16     35.76 o 
 -11   7   9       32.09       22.98     19.46 o 
 -10   7   9      191.13      236.99     26.05 o 
  -9   7   9      100.66       82.44     19.40 o 
  -8   7   9      359.71      364.61     26.19 o 
  -7   7   9     1059.79     1076.98     36.85 o 
  -6   7   9        8.91      -12.05     12.05 o 
  -5   7   9        4.68        9.35     12.15 o 
  -4   7   9       95.87       98.55     12.65 o 
  -3   7   9     1624.38     1649.15     33.39 o 
  -2   7   9       18.79       47.55      9.53 o 
  -1   7   9      215.01      207.79     18.80 o 
   0   7   9      201.07      240.06     16.57 o 
   1   7   9      100.18       95.79     13.28 o 
   2   7   9      174.98      207.07     17.05 o 
   3   7   9        2.18        9.69      9.39 o 
   4   7   9     1872.25     1834.44     35.66 o 
   5   7   9      240.58      278.85     20.43 o 
   6   7   9     1900.08     1925.04     42.75 o 
   7   7   9      213.18      223.52     20.92 o 
   8   7   9       82.92       75.92     22.08 o 
   9   7   9       38.65       34.44     21.89 o 
  10   7   9        0.46      -18.35     21.19 o 
  11   7   9      726.20      856.30     47.49 o 
  12   7   9      178.18      204.22     34.08 o 
  13   7   9      384.72      450.79     59.05 o 
 -12   8   9       89.55      165.01     34.24 o 
 -11   8   9      123.66      151.70     25.28 o 
 -10   8   9      109.53      111.61     22.88 o 
  -9   8   9        0.66      -16.28     16.28 o 
  -8   8   9      251.73      236.90     24.51 o 
  -7   8   9      927.60      892.46     42.41 o 
  -6   8   9      922.90      890.42     33.14 o 
  -5   8   9      703.34      645.90     28.88 o 
  -4   8   9        1.59      -10.37     11.63 o 
  -3   8   9     2350.93     2249.17     46.87 o 
  -2   8   9      118.95      107.26     13.64 o 
  -1   8   9       76.66       93.00     12.32 o 
   0   8   9      601.88      556.84     20.46 o 
   1   8   9     1031.26      931.55     42.09 o 
   2   8   9       27.15       12.96     11.87 o 
   3   8   9      753.60      673.66     25.99 o 
   4   8   9      332.50      292.63     20.53 o 
   5   8   9       22.47       -6.80     12.86 o 
   6   8   9       18.24       10.13     12.93 o 
   7   8   9      907.75      900.57     32.85 o 
   8   8   9        2.53      -19.60     19.60 o 
   9   8   9      447.62      451.63     35.12 o 
  10   8   9        4.49       -7.40     59.79 o 
  11   8   9        3.53      -39.37     39.37 o 
  12   8   9       20.36       42.53     30.41 o 
 -12   9   9       38.94       15.67     24.30 o 
 -11   9   9       44.28       24.04     23.77 o 
 -10   9   9       85.33      109.83     24.52 o 
  -9   9   9       41.53       27.45     18.98 o 
  -8   9   9      349.79      398.76     37.53 o 
  -7   9   9       74.30       57.36     22.08 o 
  -6   9   9      341.51      349.20     30.86 o 
  -5   9   9      100.80      129.32     23.47 o 
  -4   9   9      428.85      438.10     65.20 o 
  -3   9   9        0.38      -12.85     12.85 o 
  -2   9   9     2055.42     1930.37     45.73 o 
  -1   9   9      779.45      765.44     25.26 o 
   0   9   9        9.66      -10.16     10.16 o 
   1   9   9      106.31      135.62     14.81 o 
   2   9   9      750.75      703.02     34.08 o 
   3   9   9        0.11      -13.68     13.68 o 
   4   9   9      148.00      160.36     23.76 o 
   5   9   9       92.86      111.78     46.01 o 
   6   9   9       11.05      -13.48     13.48 o 
   7   9   9      142.53      126.12     26.33 o 
   8   9   9       10.54       -4.73     22.09 o 
   9   9   9       18.32       14.99     38.87 o 
  10   9   9       30.66       25.12     67.91 o 
  11   9   9      333.48      400.96     45.92 o 
 -11  10   9      147.15      155.37     36.49 o 
 -10  10   9      110.81       38.64     29.74 o 
  -9  10   9      158.98      143.57     31.42 o 
  -8  10   9        4.01      -18.16     38.14 o 
  -7  10   9      207.30      264.26     60.77 o 
  -6  10   9      389.72      352.00     34.75 o 
  -5  10   9       36.33       35.89     20.49 o 
  -4  10   9      117.35      144.66     26.38 o 
  -3  10   9       46.23       36.82     20.31 o 
  -2  10   9        8.33        3.87     14.47 o 
  -1  10   9        0.90      -11.15     11.15 o 
   0  10   9        8.97      -11.27     11.27 o 
   1  10   9      133.04      108.21     15.40 o 
   2  10   9      257.38      232.98     19.46 o 
   3  10   9      194.36      246.32     19.42 o 
   4  10   9        0.24      -11.11     11.11 o 
   5  10   9       21.11      -18.45     18.45 o 
   6  10   9      215.79      197.81     43.30 o 
   7  10   9       10.44      -11.82     23.30 o 
   8  10   9       20.24      -11.61     24.53 o 
   9  10   9      211.72      278.94     54.87 o 
  10  10   9      576.71      757.02     53.14 o 
 -10  11   9       76.63       40.40     37.64 o 
  -9  11   9       55.13       13.90     27.62 o 
  -8  11   9      577.41      501.02     42.38 o 
  -7  11   9      210.44      212.65     33.40 o 
  -6  11   9      158.74      195.61     31.49 o 
  -5  11   9       27.78       21.99     23.65 o 
  -4  11   9       97.84       97.96     26.09 o 
  -3  11   9       80.89       72.83     24.70 o 
  -2  11   9        0.10        5.80     17.70 o 
  -1  11   9       12.01       14.34     18.85 o 
   0  11   9      870.56      867.13     29.35 o 
   1  11   9      350.83      345.28     22.26 o 
   2  11   9       70.58       35.21     14.37 o 
   3  11   9        0.02      -13.34     13.34 o 
   4  11   9      265.28      308.04     27.34 o 
   5  11   9      292.15      276.05     50.19 o 
   6  11   9       38.13       20.17     33.46 o 
   7  11   9      156.62      163.37     42.81 o 
   8  11   9      180.67      180.10     53.64 o 
   9  11   9        1.52      -28.00     28.00 o 
  -8  12   9      490.38      514.36     49.23 o 
  -7  12   9      123.01      142.36     32.01 o 
  -6  12   9       17.57      -13.71     57.33 o 
  -5  12   9      189.89      214.32     34.43 o 
  -4  12   9      696.28      718.68    108.75 o 
  -3  12   9       12.10      -15.30     22.08 o 
  -2  12   9      237.25      189.50     30.12 o 
  -1  12   9        0.00      -28.13     31.00 o 
   0  12   9      480.39      447.49     35.82 o 
   1  12   9      388.49      392.98     25.78 o 
   2  12   9      415.66      459.30     26.51 o 
   3  12   9      204.86      187.50     20.86 o 
   4  12   9       60.18       50.33     17.08 o 
   5  12   9       40.49       37.89     36.91 o 
   6  12   9       36.47        6.40     39.37 o 
   7  12   9       27.33       78.73     42.81 o 
  -6  13   9      141.46      185.10     36.88 o 
  -5  13   9       79.57       25.59     40.35 o 
  -4  13   9       28.40        1.44     31.25 o 
  -3  13   9        8.05       -5.90     31.00 o 
  -2  13   9      147.43      162.11     32.70 o 
  -1  13   9      128.73      170.42     33.46 o 
   0  13   9       20.86      -19.84     23.28 o 
   1  13   9       11.78      -19.69     19.69 o 
   2  13   9       21.24        6.77     20.73 o 
   3  13   9      198.20      220.79     33.44 o 
   4  13   9        0.26      -31.49     31.49 o 
   5  13   9        0.45      -39.37     39.37 o 
   6  13   9        9.64      -10.33     43.79 o 
  -3  14   9       60.42      101.44     36.06 o 
  -2  14   9      100.35      116.07     34.26 o 
  -1  14   9        0.56      -12.55     28.53 o 
   0  14   9        8.58      -25.53     25.53 o 
   1  14   9      249.61      274.50     40.00 o 
   2  14   9      204.43      240.47     33.01 o 
   3  14   9      303.73      383.91     65.69 o 
 -14   0  10      338.18      335.59     55.60 o 
 -12   0  10      878.24      909.34     62.98 o 
 -10   0  10     1022.13      980.56     93.49 o 
  -8   0  10      484.24      428.49     26.33 o 
  -6   0  10    19582.36    19396.34    204.70 o 
  -4   0  10    40057.70    40810.41   2006.41 o 
  -2   0  10     6166.06     6539.69    279.00 o 
   0   0  10    13395.06    13404.67    157.71 o 
   2   0  10      981.20     1009.19     19.32 o 
   4   0  10      426.24      418.72     21.15 o 
   6   0  10     1771.85     1925.08     46.45 o 
   8   0  10      369.71      343.12     25.05 o 
  10   0  10      553.61      467.34     32.18 o 
  12   0  10        4.14       -5.41     28.05 o 
  14   0  10      202.51      359.21     54.62 o 
 -15   1  10       15.65       32.13     32.53 o 
 -14   1  10      718.49      778.50     57.33 o 
 -13   1  10      554.24      540.28     38.77 o 
 -12   1  10       36.41       10.85     19.90 o 
 -11   1  10       23.53        7.02     15.15 o 
 -10   1  10       95.44      127.31     17.30 o 
  -9   1  10        0.12       14.96     13.73 o 
  -8   1  10     1178.37     1091.70     29.17 o 
  -7   1  10      976.79     1020.20     19.54 o 
  -6   1  10       61.77       87.11      7.85 o 
  -5   1  10     2532.76     2758.12     84.45 o 
  -4   1  10     3051.61     3266.09     61.65 o 
  -3   1  10      762.34      788.72     17.36 o 
  -2   1  10     1908.50     1791.31     27.40 o 
  -1   1  10       36.39       78.45      8.03 o 
   0   1  10     1263.30     1414.07     21.42 o 
   1   1  10      749.34      798.44     14.03 o 
   2   1  10     2650.50     2716.57     31.43 o 
   3   1  10     9805.03    10680.18     54.13 o 
   4   1  10     1015.26      941.31     21.10 o 
   5   1  10     4946.00     5226.04     60.86 o 
   6   1  10       61.93       45.04      9.82 o 
   7   1  10        9.26       -8.10      8.10 o 
   8   1  10      187.49      212.71     16.38 o 
   9   1  10        9.97        2.81     10.67 o 
  10   1  10       21.29       24.47     12.73 o 
  11   1  10      214.25      188.39     18.91 o 
  12   1  10        9.31      -11.08     16.13 o 
  13   1  10        0.01      -19.60     19.60 o 
  14   1  10       23.61      -24.14     50.68 o 
 -15   2  10        5.13      -18.51     31.25 o 
 -14   2  10       31.27       63.97     28.18 o 
 -13   2  10      134.43      222.92     31.82 o 
 -12   2  10      550.72      541.02     48.54 o 
 -11   2  10        0.64      -12.93     17.25 o 
 -10   2  10       88.78       73.99     16.56 o 
  -9   2  10      203.63      236.62     24.44 o 
  -8   2  10       99.30       94.99     18.90 o 
  -7   2  10       42.16       55.54      9.99 o 
  -6   2  10        0.46       -5.66      5.66 o 
  -5   2  10     2458.83     2457.02     45.43 o 
  -4   2  10     1159.25     1229.77     29.07 o 
  -3   2  10      805.78      863.69     18.41 o 
  -2   2  10     1693.21     1853.45     31.96 o 
  -1   2  10        1.24       -4.06      5.40 o 
   0   2  10      247.27      263.71     10.63 o 
   1   2  10       31.06       30.25      5.22 o 
   2   2  10      613.63      589.00     12.33 o 
   3   2  10     2685.64     2901.17     29.78 o 
   4   2  10     1248.34     1194.81     19.04 o 
   5   2  10      218.31      233.85     13.09 o 
   6   2  10        0.18       -4.68      7.29 o 
   7   2  10      769.25      743.79     22.78 o 
   8   2  10      817.88      819.56     24.94 o 
   9   2  10      700.10      730.35     24.84 o 
  10   2  10      273.42      317.82     21.40 o 
  11   2  10       30.67        2.14     14.67 o 
  12   2  10      277.03      358.11     41.09 o 
  13   2  10       74.80      139.07     29.87 o 
  14   2  10       63.62       61.58     29.20 o 
 -14   3  10      131.65      217.89     36.84 o 
 -13   3  10       74.36       64.21     21.06 o 
 -12   3  10      131.78      144.19     22.00 o 
 -11   3  10      172.44      219.56     23.67 o 
 -10   3  10       19.40       21.78     18.59 o 
  -9   3  10      198.38      212.55     19.40 o 
  -8   3  10     1470.10     1406.42     35.28 o 
  -7   3  10      157.13      163.02     16.16 o 
  -6   3  10     1688.45     1567.62     29.23 o 
  -5   3  10      109.16      111.31     10.95 o 
  -4   3  10     2334.23     2174.34     40.34 o 
  -3   3  10      163.76      201.73     11.38 o 
  -2   3  10    15950.77    16808.01    327.14 o 
  -1   3  10      646.86      703.49     17.04 o 
   0   3  10       51.08       59.98      6.09 o 
   1   3  10     1210.69     1336.97     27.13 o 
   2   3  10       26.43       57.14      7.46 o 
   3   3  10      553.07      678.34     16.22 o 
   4   3  10      949.12      977.10     19.13 o 
   5   3  10     1441.88     1444.94     27.98 o 
   6   3  10      858.14      846.49     23.12 o 
   7   3  10      235.52      296.28     16.39 o 
   8   3  10     1048.95     1035.68     28.31 o 
   9   3  10        7.60       -7.20     10.72 o 
  10   3  10      128.05       90.18     15.49 o 
  11   3  10       87.24       53.56     21.24 o 
  12   3  10      131.46      106.98     23.20 o 
  13   3  10        0.11      -19.42     19.42 o 
  14   3  10      172.75      174.19     33.58 o 
 -14   4  10       65.85       94.44     25.30 o 
 -13   4  10        5.93        1.05     19.97 o 
 -12   4  10      215.40      248.65     27.02 o 
 -11   4  10        3.81      -17.92     17.92 o 
 -10   4  10       78.95       60.67     19.95 o 
  -9   4  10       70.41       70.03     16.52 o 
  -8   4  10       28.05       -2.25     15.96 o 
  -7   4  10     2748.39     2646.42     70.73 o 
  -6   4  10     2689.88     2482.10     38.10 o 
  -5   4  10        1.63       -7.42      7.42 o 
  -4   4  10     2281.47     2382.19     39.70 o 
  -3   4  10      454.07      447.88     15.42 o 
  -2   4  10      107.02       93.64      9.45 o 
  -1   4  10      120.50      203.48     11.36 o 
   0   4  10     1527.17     1340.37     18.23 o 
   1   4  10      202.38      178.75      8.96 o 
   2   4  10      159.05      162.73     10.36 o 
   3   4  10      721.10      726.22     18.03 o 
   4   4  10      231.72      277.78     12.68 o 
   5   4  10        0.02       -8.31      8.31 o 
   6   4  10      723.88      699.23     25.17 o 
   7   4  10      381.70      383.72     17.94 o 
   8   4  10      262.82      294.45     18.63 o 
   9   4  10      636.99      564.59     23.65 o 
  10   4  10        1.23      -13.30     13.30 o 
  11   4  10       58.43       51.29     18.88 o 
  12   4  10       66.22       74.00     21.11 o 
  13   4  10       12.18       -2.40     19.77 o 
 -14   5  10      374.50      414.08     48.66 o 
 -13   5  10       32.24       26.96     22.68 o 
 -12   5  10        2.38       21.41     18.29 o 
 -11   5  10       12.83       30.39     21.03 o 
 -10   5  10      187.82      241.12     29.23 o 
  -9   5  10      985.32      962.57     34.00 o 
  -8   5  10      883.39      862.60     30.97 o 
  -7   5  10     1916.35     1964.79     83.17 o 
  -6   5  10      397.34      392.07     18.03 o 
  -5   5  10      710.57      721.96     22.26 o 
  -4   5  10      125.34      138.66     12.71 o 
  -3   5  10      820.18      829.67     20.72 o 
  -2   5  10      337.36      431.58     15.85 o 
  -1   5  10      105.66      141.69     11.41 o 
   0   5  10      145.21      146.51     11.47 o 
   1   5  10     3062.39     3214.21     34.86 o 
   2   5  10      222.55      217.51     11.95 o 
   3   5  10      202.91      214.49     12.36 o 
   4   5  10      301.91      309.37     17.54 o 
   5   5  10        0.06       -9.53      9.53 o 
   6   5  10     1813.49     1843.52     40.15 o 
   7   5  10      526.72      512.45     24.27 o 
   8   5  10       10.24       26.99     13.78 o 
   9   5  10        5.27       -6.99     11.87 o 
  10   5  10      123.54      191.36     23.19 o 
  11   5  10       30.82       21.82     25.32 o 
  12   5  10        3.08        1.95     18.82 o 
  13   5  10       20.42       29.20     23.05 o 
 -13   6  10       27.84       48.03     24.10 o 
 -12   6  10      815.78      903.80     48.46 o 
 -11   6  10       23.10      -21.57     21.57 o 
 -10   6  10     1812.02     1848.35     48.64 o 
  -9   6  10      304.02      351.62     27.25 o 
  -8   6  10      319.87      325.52     24.13 o 
  -7   6  10     1465.93     1483.13     58.68 o 
  -6   6  10     3083.47     2846.84    109.42 o 
  -5   6  10      647.89      645.08     23.86 o 
  -4   6  10      861.53      874.97     25.50 o 
  -3   6  10      434.91      411.33     20.37 o 
  -2   6  10      963.83      951.02     23.16 o 
  -1   6  10       17.29        2.65      9.06 o 
   0   6  10      864.43      813.48     24.76 o 
   1   6  10      511.05      466.97     27.84 o 
   2   6  10      188.99      199.49     13.14 o 
   3   6  10      111.61      131.22     11.74 o 
   4   6  10      384.75      372.07     16.49 o 
   5   6  10      348.07      314.21     19.21 o 
   6   6  10      450.90      477.78     23.76 o 
   7   6  10       55.17       59.88     15.48 o 
   8   6  10       71.18       72.62     16.54 o 
   9   6  10       83.97       74.79     22.93 o 
  10   6  10      224.50      252.78     32.18 o 
  11   6  10        6.81      -19.03     19.03 o 
  12   6  10        8.24       -7.97     25.01 o 
  13   6  10       31.82       14.84     29.03 o 
 -13   7  10        3.75       -0.59     32.48 o 
 -12   7  10      431.62      496.21     42.60 o 
 -11   7  10       17.74       51.45     20.41 o 
 -10   7  10      174.80      216.41     26.01 o 
  -9   7  10      116.30      129.30     22.03 o 
  -8   7  10     1282.48     1272.94     40.39 o 
  -7   7  10       22.61       11.85     14.34 o 
  -6   7  10      696.22      648.31     28.31 o 
  -5   7  10      486.15      466.76     20.90 o 
  -4   7  10      657.01      628.37     22.45 o 
  -3   7  10      101.03       85.41     12.71 o 
  -2   7  10     4202.42     3912.47     47.31 o 
  -1   7  10      540.26      569.15     22.79 o 
   0   7  10      252.56      228.83     16.49 o 
   1   7  10      367.41      355.48     28.71 o 
   2   7  10      512.60      477.49     21.59 o 
   3   7  10      279.91      268.51     15.45 o 
   4   7  10     3651.72     3410.35     44.54 o 
   5   7  10        7.49      -10.02     12.13 o 
   6   7  10      470.61      485.46     25.32 o 
   7   7  10      459.84      460.85     24.92 o 
   8   7  10        0.03      -17.86     17.86 o 
   9   7  10      111.66      144.62     26.06 o 
  10   7  10       14.78       14.59     28.29 o 
  11   7  10       11.69       -5.84     23.83 o 
  12   7  10       30.45        3.77     50.19 o 
 -12   8  10       39.57       59.77     31.66 o 
 -11   8  10        9.57      -19.05     20.51 o 
 -10   8  10      214.91      258.49     27.89 o 
  -9   8  10       93.11      113.53     21.95 o 
  -8   8  10      122.93      142.58     20.71 o 
  -7   8  10      442.20      415.44     26.01 o 
  -6   8  10       23.00       40.73     15.30 o 
  -5   8  10     1197.14     1240.65     38.22 o 
  -4   8  10      398.43      393.37     22.62 o 
  -3   8  10      128.20      121.73     17.10 o 
  -2   8  10     1036.51      988.58     27.56 o 
  -1   8  10        1.12       -8.63      8.63 o 
   0   8  10      604.36      586.01     24.36 o 
   1   8  10       99.35       82.62     13.67 o 
   2   8  10      429.89      406.01     21.74 o 
   3   8  10      322.59      304.68     21.72 o 
   4   8  10        5.60       10.18     12.66 o 
   5   8  10      289.62      270.52     21.90 o 
   6   8  10       48.85       43.79     15.59 o 
   7   8  10       60.15       57.46     16.44 o 
   8   8  10       11.54        0.98     19.48 o 
   9   8  10       21.61       14.24     22.28 o 
  10   8  10       14.38       -5.12     25.22 o 
  11   8  10      211.33      276.23     37.72 o 
  12   8  10        1.96      -26.38     26.38 o 
 -11   9  10      640.21      689.00     39.48 o 
 -10   9  10      166.83      179.05     27.32 o 
  -9   9  10      141.27      129.65     23.50 o 
  -8   9  10      927.50      927.67     38.34 o 
  -7   9  10      210.17      210.16     30.96 o 
  -6   9  10      341.95      402.72     34.50 o 
  -5   9  10      197.84      179.91     25.40 o 
  -4   9  10      124.17      109.06     41.33 o 
  -3   9  10       32.94       16.64     13.88 o 
  -2   9  10       16.17       -7.31     11.85 o 
  -1   9  10       35.17       33.37     11.83 o 
   0   9  10        5.55       -1.98      9.80 o 
   1   9  10       29.97        6.03     15.96 o 
   2   9  10      207.88      184.61     19.73 o 
   3   9  10       56.28       52.65     15.60 o 
   4   9  10      839.77      712.37     32.62 o 
   5   9  10       39.72       31.00     30.51 o 
   6   9  10       63.94       71.15     17.97 o 
   7   9  10        1.46       -4.92     19.48 o 
   8   9  10        1.78        2.15     22.42 o 
   9   9  10       66.33       80.98     29.39 o 
  10   9  10       22.30       13.78     28.88 o 
  11   9  10       34.60       36.27     30.43 o 
 -11  10  10        4.50      -49.81     61.75 o 
 -10  10  10        0.56      -26.62     26.62 o 
  -9  10  10      158.51      148.11     31.73 o 
  -8  10  10       88.33      121.52     31.74 o 
  -7  10  10      806.42      789.34     75.04 o 
  -6  10  10      269.96      308.25     33.41 o 
  -5  10  10      178.65      171.78     28.53 o 
  -4  10  10        4.73      -18.00     18.00 o 
  -3  10  10        0.09       -9.93     17.20 o 
  -2  10  10      455.27      399.85     25.72 o 
  -1  10  10        0.54       10.39     14.27 o 
   0  10  10      496.93      457.64     35.30 o 
   1  10  10      262.41      318.44     21.27 o 
   2  10  10       79.25       74.57     14.63 o 
   3  10  10      343.51      281.55     20.77 o 
   4  10  10      269.19      334.17     25.79 o 
   5  10  10      190.94      195.48     29.20 o 
   6  10  10       41.34       36.91     34.94 o 
   7  10  10       55.45       62.00     32.48 o 
   8  10  10       89.81       88.08     41.83 o 
   9  10  10       69.68       69.88     52.16 o 
  10  10  10       48.68       32.11     33.06 o 
  -9  11  10      238.90      282.11     41.49 o 
  -8  11  10      260.54      309.35     40.25 o 
  -7  11  10       10.34       39.37     25.92 o 
  -6  11  10        4.03       -7.41     22.09 o 
  -5  11  10      576.59      525.15     38.55 o 
  -4  11  10      162.14      148.90     29.17 o 
  -3  11  10      258.19      324.52     35.12 o 
  -2  11  10      533.06      555.66     37.93 o 
  -1  11  10      474.99      480.78     28.39 o 
   0  11  10      126.29      149.77     18.14 o 
   1  11  10      109.86       95.45     17.01 o 
   2  11  10      229.10      206.57     20.53 o 
   3  11  10       10.42       34.06     14.81 o 
   4  11  10      385.37      360.07     26.85 o 
   5  11  10       64.24       73.11     21.27 o 
   6  11  10       65.86       64.95     36.41 o 
   7  11  10       91.43       91.52     36.41 o 
   8  11  10       53.51       35.92     40.84 o 
  -8  12  10        4.86       35.43     46.25 o 
  -7  12  10       57.42       25.34     28.93 o 
  -6  12  10       31.27       24.79     26.92 o 
  -5  12  10       60.28       91.90     26.44 o 
  -4  12  10      692.90      722.38     94.97 o 
  -3  12  10        1.48       -2.38     23.04 o 
  -2  12  10       65.62       45.77     22.20 o 
  -1  12  10       42.90       21.28     23.14 o 
   0  12  10       23.50        4.55     27.80 o 
   1  12  10      283.64      315.44     24.99 o 
   2  12  10      219.28      268.32     23.81 o 
   3  12  10       89.48       81.80     18.14 o 
   4  12  10        0.05       -7.42     17.98 o 
   5  12  10       40.28      -13.78     35.43 o 
   6  12  10        0.38        3.94     42.32 o 
   7  12  10      198.28      237.18     54.62 o 
  -5  13  10       31.38       57.71     28.37 o 
  -4  13  10       28.79      -11.44     26.95 o 
  -3  13  10       89.35      109.74     28.51 o 
  -2  13  10      160.10      156.94     31.80 o 
  -1  13  10       76.02       85.89     28.85 o 
   0  13  10      259.01      260.12     36.36 o 
   1  13  10       85.68      107.26     59.79 o 
   2  13  10        9.66      -20.64     20.64 o 
   3  13  10      180.60      210.99     25.68 o 
   4  13  10       82.04       90.05     45.27 o 
   5  13  10        1.52      -36.91     40.35 o 
  -2  14  10      308.12      363.28     42.79 o 
  -1  14  10       18.32        8.21     28.87 o 
   0  14  10      124.87      140.13     34.71 o 
   1  14  10      189.40      283.34     47.98 o 
   2  14  10      164.25      246.77     33.78 o 
 -15   0  11      149.82      162.87     50.68 o 
 -13   0  11        3.20      -14.76     31.49 o 
 -11   0  11       27.03       19.19     27.06 o 
  -9   0  11      159.24      218.48     34.44 o 
  -7   0  11       72.82       54.74     13.81 o 
  -5   0  11     1339.25     1355.84     36.41 o 
  -3   0  11     2411.04     2628.05    177.39 o 
  -1   0  11     2478.47     2272.49     49.70 o 
   1   0  11      166.95      158.90     13.83 o 
   3   0  11      974.53      876.99     18.47 o 
   5   0  11     4006.15     4072.75     74.30 o 
   7   0  11      211.90      205.05     22.09 o 
   9   0  11     2012.93     2013.49     56.01 o 
  11   0  11      586.99      598.50     36.61 o 
  13   0  11        0.16        7.38     36.41 o 
 -15   1  11       48.90       26.41     33.23 o 
 -14   1  11       54.45       97.02     38.14 o 
 -13   1  11        9.76       14.40     28.05 o 
 -12   1  11       77.71       90.97     38.14 o 
 -11   1  11       23.16       26.45     18.21 o 
 -10   1  11       27.12        9.72     13.42 o 
  -9   1  11       50.73       30.49     18.91 o 
  -8   1  11      452.36      416.95     28.88 o 
  -7   1  11      182.62      212.85     13.95 o 
  -6   1  11      618.12      619.71     17.25 o 
  -5   1  11      181.80      206.25      9.92 o 
  -4   1  11      253.00      260.39     12.28 o 
  -3   1  11      629.87      624.80     16.65 o 
  -2   1  11      444.32      459.36     14.49 o 
  -1   1  11     2168.57     2042.21     35.80 o 
   0   1  11       89.09      128.51      9.45 o 
   1   1  11      154.49      145.61      7.81 o 
   2   1  11       48.24       53.52      6.06 o 
   3   1  11      136.66      132.71      7.23 o 
   4   1  11        0.10       -6.08      6.08 o 
   5   1  11      877.20      838.28     22.04 o 
   6   1  11       20.94       14.84      8.55 o 
   7   1  11     2177.54     2222.71     37.94 o 
   8   1  11      147.49      160.08     15.77 o 
   9   1  11      897.29      839.33     27.17 o 
  10   1  11      199.88      187.05     18.16 o 
  11   1  11      167.23      197.10     19.97 o 
  12   1  11        9.81        7.19     17.66 o 
  13   1  11      352.48      334.83     58.80 o 
  14   1  11        0.78       -3.25     24.53 o 
 -14   2  11        0.62       32.00     37.15 o 
 -13   2  11        0.65       22.56     24.67 o 
 -12   2  11        0.06       27.59     21.38 o 
 -11   2  11       15.97       -2.07     19.51 o 
 -10   2  11       28.08        5.17     13.33 o 
  -9   2  11      198.51      269.56     27.30 o 
  -8   2  11      513.67      481.84     22.95 o 
  -7   2  11       42.13       41.10      9.87 o 
  -6   2  11       67.55       69.54     10.51 o 
  -5   2  11      125.14      136.87     10.69 o 
  -4   2  11       83.59      107.00      9.61 o 
  -3   2  11      607.40      603.65     16.49 o 
  -2   2  11     1054.23     1140.09     21.73 o 
  -1   2  11     2588.41     2602.18     55.75 o 
   0   2  11      344.78      353.94     12.92 o 
   1   2  11      278.86      265.07      9.44 o 
   2   2  11       47.71       56.74      6.60 o 
   3   2  11        4.98       -1.47      5.70 o 
   4   2  11       83.64      106.95     10.78 o 
   5   2  11     1764.29     1644.64     35.87 o 
   6   2  11      139.64      141.86     13.52 o 
   7   2  11       12.09       -4.52      8.88 o 
   8   2  11       73.17       73.47     12.82 o 
   9   2  11      520.49      522.99     22.42 o 
  10   2  11       11.85        5.38     12.41 o 
  11   2  11      538.37      462.10     23.84 o 
  12   2  11        9.54       -6.21     18.03 o 
  13   2  11        0.02       -8.82     19.47 o 
  14   2  11        2.67      -25.72     25.72 o 
 -14   3  11        0.73       -0.49     27.48 o 
 -13   3  11        7.07      -15.12     24.03 o 
 -12   3  11        0.08      -18.81     18.81 o 
 -11   3  11       59.27       95.31     18.56 o 
 -10   3  11        1.58       -8.99     17.92 o 
  -9   3  11       33.90       13.40     15.99 o 
  -8   3  11       31.33       22.31     12.38 o 
  -7   3  11      102.08       92.96     11.56 o 
  -6   3  11       78.91       98.45     11.24 o 
  -5   3  11      927.49      873.10     26.01 o 
  -4   3  11      111.04      148.06     12.41 o 
  -3   3  11     1705.60     1770.24     57.03 o 
  -2   3  11     1592.22     1696.97     31.84 o 
  -1   3  11     1348.06     1329.19     37.00 o 
   0   3  11      261.24      269.58      9.33 o 
   1   3  11     2897.53     2882.50     31.14 o 
   2   3  11      118.16      144.13      8.94 o 
   3   3  11      705.17      655.62     16.72 o 
   4   3  11      937.24      964.07     26.43 o 
   5   3  11     1306.38     1223.38     30.65 o 
   6   3  11      154.29      156.93     14.13 o 
   7   3  11     1504.18     1470.57     32.06 o 
   8   3  11      445.64      405.68     19.80 o 
   9   3  11       44.03       61.28     13.86 o 
  10   3  11        8.22       -5.37     14.35 o 
  11   3  11       13.47        9.09     16.53 o 
  12   3  11        0.54      -17.38     17.38 o 
  13   3  11       43.55       70.95     22.75 o 
  14   3  11        3.16       -7.87     41.33 o 
 -14   4  11       25.05      -23.14     30.26 o 
 -13   4  11        0.63      -20.06     20.06 o 
 -12   4  11       33.15       19.19     19.26 o 
 -11   4  11       41.93       24.70     21.58 o 
 -10   4  11       37.25       65.46     21.93 o 
  -9   4  11        3.32       -2.15     16.86 o 
  -8   4  11       49.74       30.84     13.60 o 
  -7   4  11      855.63      832.18     24.61 o 
  -6   4  11       19.83       -2.50      8.55 o 
  -5   4  11      156.67      150.23     15.06 o 
  -4   4  11      326.87      312.23     14.27 o 
  -3   4  11     1336.15     1408.89     25.44 o 
  -2   4  11      166.65      198.92     11.79 o 
  -1   4  11      438.14      382.84     14.62 o 
   0   4  11       35.10       43.19      7.95 o 
   1   4  11       41.50       44.96      7.88 o 
   2   4  11       86.62       73.55      8.55 o 
   3   4  11     1800.11     1743.18     37.21 o 
   4   4  11        1.91       -7.31      9.66 o 
   5   4  11       58.36       75.87     14.48 o 
   6   4  11      730.78      740.28     26.77 o 
   7   4  11      190.67      192.54     16.58 o 
   8   4  11      376.65      349.40     19.18 o 
   9   4  11      454.77      456.58     22.29 o 
  10   4  11       12.77      -11.13     14.20 o 
  11   4  11      223.84      212.92     34.99 o 
  12   4  11       55.63       50.74     19.43 o 
  13   4  11        0.01      -21.21     21.21 o 
 -14   5  11        0.05      -15.79     43.06 o 
 -13   5  11        0.04      -21.56     21.56 o 
 -12   5  11       19.15      -20.79     22.20 o 
 -11   5  11       22.41       32.17     25.34 o 
 -10   5  11      575.46      545.13     35.36 o 
  -9   5  11      200.95      217.08     26.69 o 
  -8   5  11      102.32       84.15     17.03 o 
  -7   5  11      589.41      628.51     31.23 o 
  -6   5  11      279.96      268.96     17.39 o 
  -5   5  11       17.44        2.99      9.07 o 
  -4   5  11       19.34       -5.71     14.27 o 
  -3   5  11        6.14       -4.92      7.55 o 
  -2   5  11       41.13       60.37      9.34 o 
  -1   5  11        2.12       -6.26      6.26 o 
   0   5  11      323.67      298.60     15.77 o 
   1   5  11      437.81      412.50     18.66 o 
   2   5  11        0.03       -5.41      7.10 o 
   3   5  11      206.63      228.75     13.39 o 
   4   5  11        0.45        9.95      8.66 o 
   5   5  11       80.15       56.18     13.80 o 
   6   5  11     1883.91     1819.67     40.59 o 
   7   5  11      483.54      456.85     23.49 o 
   8   5  11      565.91      491.50     32.03 o 
   9   5  11      413.36      385.09     29.06 o 
  10   5  11       76.95       50.90     17.95 o 
  11   5  11       65.98       56.99     19.26 o 
  12   5  11        0.68      -22.42     22.42 o 
  13   5  11      280.41      359.70     34.47 o 
 -13   6  11       34.12      -23.53     23.53 o 
 -12   6  11      151.45      135.86     31.25 o 
 -11   6  11       82.03       57.97     25.84 o 
 -10   6  11        6.08       -5.65     15.62 o 
  -9   6  11        8.95       11.94     16.04 o 
  -8   6  11      905.11      896.33     34.13 o 
  -7   6  11        1.00       -3.92     13.18 o 
  -6   6  11      288.81      284.43     19.52 o 
  -5   6  11     2135.96     1961.16     54.20 o 
  -4   6  11      191.12      216.81     15.74 o 
  -3   6  11     1189.75     1147.80     31.88 o 
  -2   6  11      901.28      852.66     22.72 o 
  -1   6  11     1234.12     1233.63     38.14 o 
   0   6  11       19.42        9.69      9.83 o 
   1   6  11        0.35       -8.32      8.32 o 
   2   6  11     1308.87     1278.12     31.58 o 
   3   6  11      110.85       86.93     11.36 o 
   4   6  11     1075.24     1062.10     24.98 o 
   5   6  11     4493.83     4440.44     61.30 o 
   6   6  11      238.60      299.96     24.06 o 
   7   6  11       37.50       15.56     13.21 o 
   8   6  11       36.52       23.39     14.95 o 
   9   6  11        0.73      -16.50     18.28 o 
  10   6  11        0.29      -17.86     17.86 o 
  11   6  11      347.53      455.85     41.37 o 
  12   6  11       22.17      -22.46     22.46 o 
  13   6  11       62.95       93.00     47.73 o 
 -13   7  11       10.73       34.08     30.27 o 
 -12   7  11        2.32      -23.97     29.77 o 
 -11   7  11       34.54        0.69     23.63 o 
 -10   7  11       51.32       35.18     19.51 o 
  -9   7  11       27.63       24.83     16.63 o 
  -8   7  11      184.60      204.25     22.91 o 
  -7   7  11       49.07       35.84     15.44 o 
  -6   7  11      136.38      134.69     18.83 o 
  -5   7  11      341.71      325.74     18.45 o 
  -4   7  11       37.86       25.60     11.48 o 
  -3   7  11     1935.70     1841.17     36.45 o 
  -2   7  11       76.69       84.80     14.16 o 
  -1   7  11      999.29      991.15     29.32 o 
   0   7  11      377.45      372.00     20.09 o 
   1   7  11     1118.71     1102.68     33.99 o 
   2   7  11      520.34      503.83     22.52 o 
   3   7  11     1298.80     1201.35     44.95 o 
   4   7  11       93.12       88.79     15.86 o 
   5   7  11        5.82       -2.25     12.54 o 
   6   7  11     1988.49     1956.64     44.91 o 
   7   7  11      994.27      937.47     34.18 o 
   8   7  11     1009.56     1028.41     36.71 o 
   9   7  11        5.96       -0.45     19.82 o 
  10   7  11       12.93        3.69     23.31 o 
  11   7  11      134.18      161.74     30.67 o 
  12   7  11       34.79       58.96     35.18 o 
 -12   8  11        0.29      -26.79     26.79 o 
 -11   8  11       63.59       65.17     26.51 o 
 -10   8  11       15.03       -9.28     19.68 o 
  -9   8  11       31.48       32.54     18.77 o 
  -8   8  11      264.24      345.80     35.40 o 
  -7   8  11      229.01      238.59     24.80 o 
  -6   8  11      339.13      353.25     27.96 o 
  -5   8  11      293.07      276.97     20.12 o 
  -4   8  11       69.14       82.19     13.54 o 
  -3   8  11       31.91       27.14     13.13 o 
  -2   8  11      813.08      757.12     29.64 o 
  -1   8  11     1106.68     1099.85     75.04 o 
   0   8  11        1.20       -4.94     20.41 o 
   1   8  11      206.86      202.29     19.24 o 
   2   8  11        2.26       -3.72     11.40 o 
   3   8  11     2920.86     2891.64     72.89 o 
   4   8  11      813.13      761.78     30.75 o 
   5   8  11       10.63       36.72     17.57 o 
   6   8  11        0.61       -8.80     13.77 o 
   7   8  11       35.35       33.92     16.55 o 
   8   8  11        0.15       -9.01     37.64 o 
   9   8  11      342.55      373.48     37.39 o 
  10   8  11       62.18      101.24     28.16 o 
  11   8  11      307.60      440.83    101.86 o 
 -11   9  11        2.52        4.16     25.02 o 
 -10   9  11      434.27      522.05     36.73 o 
  -9   9  11       22.18      -18.46     18.46 o 
  -8   9  11       20.85      -17.52     17.85 o 
  -7   9  11      185.13      199.47     25.33 o 
  -6   9  11      494.82      483.91     36.01 o 
  -5   9  11     1032.89     1015.13     45.06 o 
  -4   9  11      915.53      878.54     33.67 o 
  -3   9  11       89.59       79.03     17.15 o 
  -2   9  11      103.31       85.64     17.22 o 
  -1   9  11      263.19      289.26     19.32 o 
   0   9  11      570.25      522.04     22.23 o 
   1   9  11      955.07      863.34     30.98 o 
   2   9  11      276.25      302.77     23.43 o 
   3   9  11       80.15       95.26     17.42 o 
   4   9  11      209.68      203.22     45.02 o 
   5   9  11      256.53      240.61     28.70 o 
   6   9  11      247.57      268.98     32.46 o 
   7   9  11       10.02        3.44     27.56 o 
   8   9  11       73.74       65.95     24.24 o 
   9   9  11      171.66      142.09     31.37 o 
  10   9  11      157.68      220.57     45.02 o 
 -10  10  11       46.15       54.78     32.85 o 
  -9  10  11      233.07      271.97     38.95 o 
  -8  10  11        1.29      -22.77     22.77 o 
  -7  10  11      141.68      172.39     28.67 o 
  -6  10  11      333.90      305.94     36.33 o 
  -5  10  11       49.09       50.85     21.56 o 
  -4  10  11       20.95       -7.09     19.13 o 
  -3  10  11     1255.30     1128.01     39.18 o 
  -2  10  11        0.21      -11.97     13.90 o 
  -1  10  11        8.02        0.69     13.53 o 
   0  10  11       22.33       -0.25     12.68 o 
   1  10  11       14.25       -7.88     12.52 o 
   2  10  11     1210.87     1143.61     32.57 o 
   3  10  11       30.13       -7.59     15.62 o 
   4  10  11        3.94      -10.05     18.43 o 
   5  10  11      852.31      870.04     43.62 o 
   6  10  11       64.57       91.82     26.25 o 
   7  10  11       68.26       58.56     38.38 o 
   8  10  11       38.61      -26.08     34.44 o 
   9  10  11       21.50       44.78     40.84 o 
  -9  11  11       67.08       97.31     34.31 o 
  -8  11  11      122.63      112.42     40.60 o 
  -7  11  11       17.00       16.28     23.94 o 
  -6  11  11        5.97      -22.26     22.26 o 
  -5  11  11      108.75       99.25     40.10 o 
  -4  11  11       11.38       -4.21     21.38 o 
  -3  11  11      245.11      220.36     50.44 o 
  -2  11  11        8.03      -11.24     14.88 o 
  -1  11  11       61.19       23.73     15.87 o 
   0  11  11       41.41       25.67     17.74 o 
   1  11  11      329.77      399.09     22.35 o 
   2  11  11      144.28      140.46     18.94 o 
   3  11  11      175.00      229.02     24.42 o 
   4  11  11      550.23      556.79     30.90 o 
   5  11  11      412.01      453.50     30.66 o 
   6  11  11       35.21        7.38     36.41 o 
   7  11  11      430.91      485.67     63.48 o 
   8  11  11       36.76       -1.97     36.91 o 
  -7  12  11       30.60       14.33     27.53 o 
  -6  12  11      141.10      161.30     33.27 o 
  -5  12  11       23.99       24.19     26.62 o 
  -4  12  11       15.80      -21.84     24.88 o 
  -3  12  11       53.72       31.59     25.49 o 
  -2  12  11      253.17      351.00     37.91 o 
  -1  12  11      239.75      313.25     36.36 o 
   0  12  11        6.70      -19.22     25.28 o 
   1  12  11        3.00      -14.59     14.59 o 
   2  12  11       29.18       26.33     17.05 o 
   3  12  11      155.19      216.43     23.28 o 
   4  12  11       55.73       54.80     23.02 o 
   5  12  11      315.43      414.32     60.52 o 
   6  12  11        1.43       11.32     39.37 o 
   7  12  11        6.34      -37.40     37.40 o 
  -5  13  11      169.10      177.24     37.23 o 
  -4  13  11      219.73      200.60     37.93 o 
  -3  13  11        8.60       11.67     26.42 o 
  -2  13  11       20.79       22.26     27.58 o 
  -1  13  11       56.45       25.78     27.42 o 
   0  13  11       65.75       50.54     33.46 o 
   1  13  11       45.99       46.12     29.17 o 
   2  13  11        0.15      -23.11     23.11 o 
   3  13  11       13.81      -15.00     18.83 o 
   4  13  11       94.45       62.98     44.78 o 
   5  13  11       14.37       31.49     44.78 o 
  -1  14  11       34.68       27.80     31.66 o 
   0  14  11        6.13      -23.08     33.95 o 
 -14   0  12      131.43      161.89     50.19 o 
 -12   0  12        8.35       14.76     29.52 o 
 -10   0  12     1679.53     1558.38     76.27 o 
  -8   0  12    14809.46    14459.42    203.22 o 
  -6   0  12      238.30      239.26     19.03 o 
  -4   0  12     2685.50     2776.28     93.49 o 
  -2   0  12     5184.71     5392.37     90.79 o 
   0   0  12     1771.62     1827.14     67.66 o 
   2   0  12      618.52      681.36     18.29 o 
   4   0  12       79.79       58.70     13.02 o 
   6   0  12       16.07       10.98     12.16 o 
   8   0  12     1499.41     1316.71     44.85 o 
  10   0  12        4.83      -26.10     28.79 o 
  12   0  12      230.44      214.23     29.74 o 
 -14   1  12       34.96       40.80     29.98 o 
 -13   1  12       67.33       54.62     26.44 o 
 -12   1  12      639.27      681.88     40.00 o 
 -11   1  12        0.43       -6.38     16.85 o 
 -10   1  12       84.69      116.82     29.77 o 
  -9   1  12       75.55       42.10     19.82 o 
  -8   1  12       77.16       71.82     17.90 o 
  -7   1  12     2444.97     2322.12     60.51 o 
  -6   1  12     1451.61     1460.67     32.65 o 
  -5   1  12     1569.57     1676.34     27.53 o 
  -4   1  12       54.93       57.33      8.98 o 
  -3   1  12      349.36      350.84     13.77 o 
  -2   1  12      269.40      300.37     12.99 o 
  -1   1  12       53.58       27.83      7.42 o 
   0   1  12     2454.14     2501.66     30.83 o 
   1   1  12     3353.90     3566.09     35.35 o 
   2   1  12      177.91      194.16      9.12 o 
   3   1  12     3185.63     3399.12     26.32 o 
   4   1  12      272.36      263.53     13.15 o 
   5   1  12        4.16       -0.05      7.85 o 
   6   1  12       79.94       99.53     12.24 o 
   7   1  12       66.08       47.87     11.73 o 
   8   1  12      345.06      335.04     18.13 o 
   9   1  12      190.54      189.85     17.97 o 
  10   1  12      114.34      145.07     17.52 o 
  11   1  12       18.44       -1.76     14.11 o 
  12   1  12       33.16       40.25     19.02 o 
  13   1  12      428.65      538.72     42.27 o 
 -14   2  12      263.14      291.92     40.87 o 
 -13   2  12        6.91      -23.82     23.82 o 
 -12   2  12      756.85      768.45     43.48 o 
 -11   2  12       17.48       31.33     29.28 o 
 -10   2  12      529.86      573.49     31.61 o 
  -9   2  12      126.36      164.84     31.74 o 
  -8   2  12     1723.06     1709.10     51.31 o 
  -7   2  12        2.69       -8.89      8.89 o 
  -6   2  12       50.56       63.25     16.70 o 
  -5   2  12      206.26      217.82     12.91 o 
  -4   2  12       12.90        7.56      7.41 o 
  -3   2  12       46.66       48.22      8.29 o 
  -2   2  12      128.52      167.67     11.52 o 
  -1   2  12      852.27      854.75     19.65 o 
   0   2  12      683.33      811.32     18.64 o 
   1   2  12      104.60      145.97      8.91 o 
   2   2  12     1657.62     1781.50     36.39 o 
   3   2  12     1078.93     1095.05     17.36 o 
   4   2  12      256.85      272.41     15.97 o 
   5   2  12     2260.33     2269.90     36.02 o 
   6   2  12      149.18      146.98     14.08 o 
   7   2  12      288.57      299.08     18.25 o 
   8   2  12     1738.80     1576.18     35.10 o 
   9   2  12      529.40      469.64     25.43 o 
  10   2  12      128.24      148.70     20.06 o 
  11   2  12       37.32       19.06     14.76 o 
  12   2  12       54.21       52.80     19.93 o 
  13   2  12       42.55       29.61     21.42 o 
 -14   3  12      466.74      490.80     45.71 o 
 -13   3  12      117.21      166.79     33.12 o 
 -12   3  12      647.97      717.09     49.21 o 
 -11   3  12       49.01       45.75     18.18 o 
 -10   3  12      220.23      230.85     28.63 o 
  -9   3  12      275.08      293.04     29.36 o 
  -8   3  12     1593.48     1515.08     38.60 o 
  -7   3  12      245.01      239.16     16.61 o 
  -6   3  12      769.77      703.62     21.72 o 
  -5   3  12     1619.70     1600.68     35.27 o 
  -4   3  12       12.35        9.35      9.23 o 
  -3   3  12      657.76      689.08     18.86 o 
  -2   3  12     1472.79     1496.81     26.34 o 
  -1   3  12      159.37      183.62     11.47 o 
   0   3  12      270.47      278.20     13.12 o 
   1   3  12     3329.60     3493.87     51.54 o 
   2   3  12        0.01       -5.42      5.42 o 
   3   3  12       12.86        9.67      7.34 o 
   4   3  12       26.33       37.31     10.25 o 
   5   3  12       41.98       35.18     11.71 o 
   6   3  12      538.83      534.10     20.20 o 
   7   3  12      890.18      784.74     25.22 o 
   8   3  12      230.84      234.00     18.69 o 
   9   3  12      193.44      232.19     19.34 o 
  10   3  12      113.99      129.47     17.80 o 
  11   3  12       11.61       12.80     17.17 o 
  12   3  12       20.03       16.55     17.88 o 
  13   3  12      135.27      158.66     26.96 o 
 -14   4  12        1.35      -21.86     28.23 o 
 -13   4  12        0.54       50.45     27.08 o 
 -12   4  12       57.36       17.79     19.72 o 
 -11   4  12      290.94      244.34     33.35 o 
 -10   4  12      335.73      409.96     36.88 o 
  -9   4  12      229.29      229.03     21.64 o 
  -8   4  12     1829.20     1705.36     41.46 o 
  -7   4  12        6.56       -9.27      9.27 o 
  -6   4  12      515.04      490.26     19.68 o 
  -5   4  12      609.23      632.29     31.49 o 
  -4   4  12     1730.54     1674.46     36.65 o 
  -3   4  12      185.51      209.40     13.55 o 
  -2   4  12        0.65        3.65     10.22 o 
  -1   4  12      205.84      205.86     12.34 o 
   0   4  12      590.55      578.21     17.60 o 
   1   4  12     1173.38     1164.26     23.85 o 
   2   4  12      329.01      326.30     13.68 o 
   3   4  12      810.18      853.83     20.11 o 
   4   4  12       93.14       98.96     13.61 o 
   5   4  12     5018.58     4894.92     65.34 o 
   6   4  12      461.60      431.89     22.33 o 
   7   4  12     1570.35     1427.84     37.79 o 
   8   4  12      148.04      148.23     16.39 o 
   9   4  12      106.93       93.63     15.80 o 
  10   4  12        8.34      -11.69     12.95 o 
  11   4  12       63.06       27.71     19.10 o 
  12   4  12      113.62       74.04     21.33 o 
  13   4  12      221.91      296.36     32.92 o 
 -13   5  12      301.42      284.05     32.00 o 
 -12   5  12       12.61       -1.71     23.39 o 
 -11   5  12       89.21      101.30     55.36 o 
 -10   5  12      174.60      221.03     29.75 o 
  -9   5  12       14.87      -14.72     14.72 o 
  -8   5  12       29.15       19.73     17.27 o 
  -7   5  12      584.62      560.83     22.64 o 
  -6   5  12     1554.56     1370.87     33.94 o 
  -5   5  12      676.33      643.39     22.37 o 
  -4   5  12      110.99      134.41     15.46 o 
  -3   5  12     2818.28     2954.32     58.40 o 
  -2   5  12      296.86      271.49     14.51 o 
  -1   5  12      194.72      234.53     14.32 o 
   0   5  12      382.28      368.22     15.84 o 
   1   5  12       61.62       62.19     11.64 o 
   2   5  12       37.33       24.24     11.40 o 
   3   5  12      363.93      332.38     14.95 o 
   4   5  12       73.17       74.17     13.73 o 
   5   5  12      845.14      834.87     27.95 o 
   6   5  12      280.60      286.86     21.23 o 
   7   5  12      524.74      536.38     25.74 o 
   8   5  12      358.88      365.66     24.02 o 
   9   5  12        8.94        4.24     20.46 o 
  10   5  12      505.83      527.06     39.12 o 
  11   5  12       95.44       82.26     21.08 o 
  12   5  12       35.50       -4.85     20.82 o 
  13   5  12        0.60        1.40     26.62 o 
 -13   6  12        6.46       27.94     24.47 o 
 -12   6  12       87.73       97.54     29.63 o 
 -11   6  12        0.03        9.23     22.93 o 
 -10   6  12      318.64      380.03     28.97 o 
  -9   6  12      102.63      106.33     20.36 o 
  -8   6  12       12.07        4.78     23.05 o 
  -7   6  12      761.65      736.93     38.32 o 
  -6   6  12        1.39      -12.17     12.17 o 
  -5   6  12       11.52       -1.88      9.80 o 
  -4   6  12     2506.69     2410.51     42.86 o 
  -3   6  12      681.58      680.45     42.43 o 
  -2   6  12     2356.43     2529.73     38.27 o 
  -1   6  12       70.83       68.32     11.23 o 
   0   6  12       41.64       34.96     11.17 o 
   1   6  12      131.35      125.68     14.84 o 
   2   6  12      742.39      730.90     27.21 o 
   3   6  12      308.65      325.18     19.21 o 
   4   6  12      420.68      434.29     39.86 o 
   5   6  12       31.28       12.22     12.30 o 
   6   6  12      728.96      722.27     29.01 o 
   7   6  12      181.29      169.91     20.24 o 
   8   6  12       14.92       15.97     16.15 o 
   9   6  12       51.81       29.98     21.01 o 
  10   6  12        9.00      -23.20     27.56 o 
  11   6  12       27.72       12.30     24.36 o 
  12   6  12       68.26       47.15     34.44 o 
 -12   7  12      903.13      982.16     54.61 o 
 -11   7  12       10.98      -12.09     22.77 o 
 -10   7  12        4.56       -3.96     18.65 o 
  -9   7  12      262.76      348.47     29.23 o 
  -8   7  12     1195.31     1152.16     57.59 o 
  -7   7  12       37.59       32.80     15.49 o 
  -6   7  12      383.65      359.67     20.93 o 
  -5   7  12      802.88      832.03     27.03 o 
  -4   7  12      282.97      305.18     20.03 o 
  -3   7  12      126.29      143.39     15.37 o 
  -2   7  12      108.54      130.47     14.31 o 
  -1   7  12      670.81      698.65     26.05 o 
   0   7  12     1519.17     1420.13     35.87 o 
   1   7  12      398.12      417.10     22.01 o 
   2   7  12       65.33       66.70     16.52 o 
   3   7  12      694.73      671.20     27.06 o 
   4   7  12      218.49      205.61     36.91 o 
   5   7  12       41.49        4.30     17.30 o 
   6   7  12     1328.06     1277.65     37.44 o 
   7   7  12       91.05       96.13     32.63 o 
   8   7  12      183.44      230.62     26.52 o 
   9   7  12       19.96       36.65     48.96 o 
  10   7  12       48.53       45.18     24.88 o 
  11   7  12       12.91      -11.07     25.40 o 
  12   7  12       24.70       18.94     30.27 o 
 -12   8  12       10.82       28.66     29.20 o 
 -11   8  12        1.57      -20.85     20.85 o 
 -10   8  12      138.91      165.79     28.31 o 
  -9   8  12      108.97      103.11     23.84 o 
  -8   8  12      514.39      478.47     30.81 o 
  -7   8  12      428.62      386.52     28.72 o 
  -6   8  12      335.83      369.40     26.29 o 
  -5   8  12      213.02      255.41     20.86 o 
  -4   8  12     1416.46     1335.11     34.23 o 
  -3   8  12      310.33      299.62     23.00 o 
  -2   8  12      167.47      177.60     20.07 o 
  -1   8  12      343.75      344.09     21.47 o 
   0   8  12       43.92       46.72     13.99 o 
   1   8  12       73.72       59.11     15.87 o 
   2   8  12      167.41      169.66     18.88 o 
   3   8  12     2197.88     2269.39     63.68 o 
   4   8  12       42.52       51.94     24.85 o 
   5   8  12        5.23      -15.86     17.65 o 
   6   8  12        6.64       21.99     19.60 o 
   7   8  12      600.04      652.88     54.37 o 
   8   8  12      267.80      266.98     62.25 o 
   9   8  12       59.51       67.41     25.39 o 
  10   8  12        2.82      -32.48     32.48 o 
  11   8  12       24.89       11.56     29.23 o 
 -11   9  12      283.60      306.64     53.49 o 
 -10   9  12       21.40       18.76     42.93 o 
  -9   9  12      112.87      125.66     25.53 o 
  -8   9  12      187.10      247.13     40.27 o 
  -7   9  12      519.17      512.03     31.33 o 
  -6   9  12     1756.30     1691.16     58.63 o 
  -5   9  12      372.18      386.51     34.86 o 
  -4   9  12     1185.51     1070.56     38.58 o 
  -3   9  12        1.69        6.41     13.26 o 
  -2   9  12      201.56      203.00     21.54 o 
  -1   9  12        0.55        0.17     11.88 o 
   0   9  12       77.04       81.73     27.80 o 
   1   9  12      161.71      169.08     20.07 o 
   2   9  12        3.38      -12.78     12.78 o 
   3   9  12        0.15      -13.22     13.22 o 
   4   9  12        1.15      -15.34     15.34 o 
   5   9  12        2.49      -13.16     18.59 o 
   6   9  12      185.33      235.14     31.64 o 
   7   9  12      163.86      149.59     43.79 o 
   8   9  12      117.14      145.16     41.83 o 
   9   9  12        4.61      -30.51     30.51 o 
  10   9  12      464.77      553.58     70.86 o 
 -10  10  12      155.19      202.47     39.66 o 
  -9  10  12      204.01      207.37     38.27 o 
  -8  10  12       16.83      -14.21     22.89 o 
  -7  10  12     1694.37     1716.55     63.46 o 
  -6  10  12       86.33       43.97     23.53 o 
  -5  10  12        8.43      -13.60     24.60 o 
  -4  10  12        9.86       23.10     25.59 o 
  -3  10  12      159.32      171.32     21.81 o 
  -2  10  12      261.51      290.66     25.85 o 
  -1  10  12       39.52       24.25     14.99 o 
   0  10  12       72.26       58.49     14.46 o 
   1  10  12      190.14      210.38     19.34 o 
   2  10  12       66.13       46.53     21.56 o 
   3  10  12        4.65       -1.64     36.34 o 
   4  10  12      750.91      758.27     40.88 o 
   5  10  12       18.86      -20.14     20.14 o 
   6  10  12       87.21       92.80     26.23 o 
   7  10  12      203.63      223.40     49.70 o 
   8  10  12      112.44      137.78     47.24 o 
   9  10  12       11.31       -0.98     38.87 o 
  -9  11  12       17.27      -35.92     35.92 o 
  -8  11  12        8.61      -26.96     26.96 o 
  -7  11  12      101.61      157.73     57.08 o 
  -6  11  12      120.08      177.24     40.35 o 
  -5  11  12      207.11      221.11     33.89 o 
  -4  11  12       11.34      -21.03     21.03 o 
  -3  11  12       48.36       65.66     26.76 o 
  -2  11  12        1.86       28.05     17.39 o 
  -1  11  12      145.38      182.88     24.71 o 
   0  11  12      169.28      191.38     23.67 o 
   1  11  12      245.20      219.26     21.68 o 
   2  11  12      145.57      147.16     19.43 o 
   3  11  12      248.70      308.32     24.62 o 
   4  11  12       28.62       10.62     19.77 o 
   5  11  12      199.49      263.75     49.70 o 
   6  11  12        1.19       -7.87     33.95 o 
   7  11  12        5.73       -2.95     33.46 o 
  -7  12  12        6.26       50.68     49.70 o 
  -6  12  12        2.59        7.88     26.60 o 
  -5  12  12       43.66       48.67     29.40 o 
  -4  12  12       96.61       79.63     44.78 o 
  -3  12  12       46.45       36.17     26.44 o 
  -2  12  12      434.72      445.95     39.91 o 
  -1  12  12       10.66       10.02     20.13 o 
   0  12  12        3.08       -1.04     26.46 o 
   1  12  12       75.38       72.27     21.20 o 
   2  12  12        0.13      -15.84     15.84 o 
   3  12  12       62.44       40.23     21.34 o 
   4  12  12        0.58      -19.40     19.71 o 
   5  12  12       44.66       75.78     42.81 o 
   6  12  12      233.95      252.92     57.08 o 
  -4  13  12       71.99       94.21     37.89 o 
  -3  13  12       11.95       29.47     29.63 o 
  -2  13  12        0.86      -26.19     26.19 o 
  -1  13  12       15.10      -22.14     35.92 o 
   0  13  12      256.93      247.73     62.74 o 
   1  13  12        7.26       16.81     22.79 o 
   2  13  12        0.87      -17.97     18.71 o 
   3  13  12        0.69        4.10     24.01 o 
   4  13  12        1.50      -23.13     37.40 o 
 -13   0  13        1.26      -27.06     32.97 o 
 -11   0  13       74.26       90.54     36.91 o 
  -9   0  13      222.25      251.94     41.33 o 
  -7   0  13     1143.14     1148.49     60.03 o 
  -5   0  13     1955.17     1952.65     91.77 o 
  -3   0  13       11.82        3.81      9.88 o 
  -1   0  13     8950.04     8671.18     88.08 o 
   1   0  13     2042.44     2092.87     40.18 o 
   3   0  13       60.91       77.72     14.06 o 
   5   0  13     2506.87     2468.08     54.00 o 
   7   0  13      642.52      683.06     33.35 o 
   9   0  13      386.19      368.92     28.36 o 
  11   0  13      477.36      557.84     37.31 o 
  13   0  13      239.09      367.57     58.56 o 
 -14   1  13        5.36       30.31     28.47 o 
 -13   1  13        0.44       -1.09     24.53 o 
 -12   1  13        2.32        8.12     22.27 o 
 -11   1  13       15.10       18.40     20.68 o 
 -10   1  13        1.07      -17.47     17.96 o 
  -9   1  13      477.68      460.92     33.05 o 
  -8   1  13      206.09      206.53     26.58 o 
  -7   1  13      516.42      473.80     18.22 o 
  -6   1  13        4.52        2.22     10.00 o 
  -5   1  13      256.15      250.94     13.59 o 
  -4   1  13        2.65        3.74      7.28 o 
  -3   1  13     1480.62     1417.03     34.52 o 
  -2   1  13      166.18      174.51     11.73 o 
  -1   1  13      334.51      366.81     14.12 o 
   0   1  13      254.62      256.10     12.07 o 
   1   1  13     2101.21     2018.90     32.60 o 
   2   1  13      293.98      291.01     10.54 o 
   3   1  13     1461.15     1380.77     30.95 o 
   4   1  13       78.81       83.89     10.47 o 
   5   1  13      344.37      315.44     15.91 o 
   6   1  13      353.11      335.98     16.73 o 
   7   1  13      600.00      582.76     26.75 o 
   8   1  13      191.02      192.31     17.32 o 
   9   1  13      177.53      246.30     19.74 o 
  10   1  13       26.46       11.21     13.56 o 
  11   1  13       15.36      -13.14     14.23 o 
  12   1  13       25.56      -11.66     21.54 o 
  13   1  13       91.39      100.45     31.11 o 
 -14   2  13        1.96       -0.83     29.33 o 
 -13   2  13        2.67       -2.10     23.94 o 
 -12   2  13       12.80      -23.87     23.87 o 
 -11   2  13       14.78       10.32     20.04 o 
 -10   2  13        0.97      -24.84     30.51 o 
  -9   2  13        4.41      -12.71     16.04 o 
  -8   2  13      766.31      717.24     44.04 o 
  -7   2  13      414.05      390.59     18.19 o 
  -6   2  13       65.50       70.14     12.67 o 
  -5   2  13      390.40      375.78     19.48 o 
  -4   2  13       95.84      137.23     11.46 o 
  -3   2  13        0.47        1.06      7.00 o 
  -2   2  13       93.08      107.25     10.61 o 
  -1   2  13     3023.81     2925.22     36.06 o 
   0   2  13       72.06       92.33      9.74 o 
   1   2  13      950.98      915.72     17.23 o 
   2   2  13       90.93       87.95      8.02 o 
   3   2  13      631.80      599.16     16.70 o 
   4   2  13      614.38      628.66     22.65 o 
   5   2  13       49.17       38.23      9.72 o 
   6   2  13       22.17       33.82     10.84 o 
   7   2  13        1.14       -9.59      9.59 o 
   8   2  13       97.88       67.37     14.90 o 
   9   2  13       11.31       -9.36     11.99 o 
  10   2  13       44.17       37.05     15.33 o 
  11   2  13      297.79      317.23     24.53 o 
  12   2  13       72.64       95.41     23.16 o 
  13   2  13        9.58       -4.92     21.70 o 
 -14   3  13       26.48      -18.51     49.45 o 
 -13   3  13       24.40       12.50     28.79 o 
 -12   3  13       11.64      -19.84     21.74 o 
 -11   3  13       84.49       80.66     25.57 o 
 -10   3  13      184.70      227.00     29.92 o 
  -9   3  13      222.37      244.88     29.36 o 
  -8   3  13      448.49      402.51     19.82 o 
  -7   3  13        0.52        1.48     10.17 o 
  -6   3  13       64.03       78.96     18.94 o 
  -5   3  13        0.30       -8.64     10.85 o 
  -4   3  13      105.03      104.02     10.76 o 
  -3   3  13     2157.60     2182.75     32.87 o 
  -2   3  13       22.68       24.68     10.65 o 
  -1   3  13        4.38        0.84      6.78 o 
   0   3  13      353.51      399.92     15.32 o 
   1   3  13     1818.16     1745.94     32.67 o 
   2   3  13      460.15      475.72     18.05 o 
   3   3  13      915.72      937.47     26.50 o 
   4   3  13       85.54      107.24     13.82 o 
   5   3  13      565.71      596.86     23.82 o 
   6   3  13      128.33      122.14     16.18 o 
   7   3  13      622.67      656.42     23.55 o 
   8   3  13      228.52      226.49     19.25 o 
   9   3  13      943.20      913.47     29.81 o 
  10   3  13       28.97       30.69     15.34 o 
  11   3  13       30.81       24.79     19.26 o 
  12   3  13        0.41      -17.82     19.02 o 
  13   3  13        5.92       13.61     21.62 o 
 -13   4  13        6.59      -18.82     32.48 o 
 -12   4  13       45.11       17.53     24.79 o 
 -11   4  13       12.82       10.15     23.63 o 
 -10   4  13        7.34       -9.23     19.66 o 
  -9   4  13      144.39      159.77     26.09 o 
  -8   4  13       16.99      -11.46     13.71 o 
  -7   4  13       83.19       94.94     15.12 o 
  -6   4  13      179.84      187.15     15.92 o 
  -5   4  13     1129.48     1092.43     31.67 o 
  -4   4  13      225.14      254.54     19.23 o 
  -3   4  13      120.02      133.21     11.92 o 
  -2   4  13       28.76       16.89      8.18 o 
  -1   4  13     2739.66     2604.66     46.52 o 
   0   4  13       15.16       -0.82      7.75 o 
   1   4  13      206.54      212.78     13.20 o 
   2   4  13     1063.67     1121.49     34.46 o 
   3   4  13      144.01      192.45     15.62 o 
   4   4  13      175.12      201.57     17.08 o 
   5   4  13     1665.44     1656.30     46.51 o 
   6   4  13        0.51      -11.54     11.54 o 
   7   4  13      834.07      790.02     29.98 o 
   8   4  13        4.89       -7.19     13.81 o 
   9   4  13       62.35       53.00     15.76 o 
  10   4  13       41.00       13.59     15.22 o 
  11   4  13       78.69       73.16     21.89 o 
  12   4  13       10.51      -12.62     18.99 o 
  13   4  13      216.42      236.84     38.62 o 
 -13   5  13        8.47       -5.09     52.65 o 
 -12   5  13       54.19       43.74     30.26 o 
 -11   5  13        2.19      -12.45     21.38 o 
 -10   5  13       66.88       25.81     32.72 o 
  -9   5  13      352.99      370.96     26.66 o 
  -8   5  13      548.17      519.29     28.96 o 
  -7   5  13      590.54      512.83     22.11 o 
  -6   5  13      575.72      539.13     22.17 o 
  -5   5  13      942.69      908.88     26.51 o 
  -4   5  13      140.23      186.27     17.51 o 
  -3   5  13     1076.71     1119.61     33.95 o 
  -2   5  13      188.44      194.06     14.21 o 
  -1   5  13      761.47      794.26     22.53 o 
   0   5  13       19.24       20.14      8.77 o 
   1   5  13     2226.05     2115.93     48.14 o 
   2   5  13      332.25      347.55     18.66 o 
   3   5  13     1539.18     1480.98     48.86 o 
   4   5  13     2530.80     2492.59     66.68 o 
   5   5  13      107.13       89.00     16.67 o 
   6   5  13       64.42       61.25     15.04 o 
   7   5  13      636.47      689.56     38.20 o 
   8   5  13        1.69      -16.19     16.19 o 
   9   5  13       86.99       77.86     18.79 o 
  10   5  13        0.15       -0.45     26.33 o 
  11   5  13       53.52       23.76     31.98 o 
  12   5  13        0.73      -25.49     25.49 o 
 -13   6  13       43.28       80.86     31.97 o 
 -12   6  13       14.67      -23.87     23.87 o 
 -11   6  13       21.02      -16.22     23.47 o 
 -10   6  13       92.49      132.16     28.85 o 
  -9   6  13       80.98       64.42     18.28 o 
  -8   6  13       10.83      -14.52     15.33 o 
  -7   6  13     1196.00     1112.02     31.94 o 
  -6   6  13      216.22      219.12     18.47 o 
  -5   6  13      352.72      341.53     18.96 o 
  -4   6  13        8.79       -5.02     14.09 o 
  -3   6  13      175.51      210.50     19.29 o 
  -2   6  13      212.90      250.63     16.42 o 
  -1   6  13     1530.71     1538.24     51.56 o 
   0   6  13      118.58       89.49     14.10 o 
   1   6  13      674.30      629.04     24.90 o 
   2   6  13      149.02      174.81     16.78 o 
   3   6  13      642.33      601.91     40.22 o 
   4   6  13     1120.96     1119.31     43.46 o 
   5   6  13     2555.86     2515.40     63.28 o 
   6   6  13       10.74       -3.17     12.94 o 
   7   6  13     1140.11     1106.96     36.69 o 
   8   6  13      153.58      143.77     21.03 o 
   9   6  13       86.64      124.76     32.31 o 
  10   6  13        2.14      -22.96     22.96 o 
  11   6  13      595.06      641.67     44.89 o 
  12   6  13        2.08       23.02     29.18 o 
 -12   7  13        1.11      -35.94     36.17 o 
 -11   7  13       31.35        8.76     24.53 o 
 -10   7  13      259.18      276.13     29.30 o 
  -9   7  13      272.33      282.22     27.78 o 
  -8   7  13      164.65      187.34     23.99 o 
  -7   7  13       29.02      -14.57     15.32 o 
  -6   7  13        6.54      -11.16     13.00 o 
  -5   7  13      542.28      548.49     23.91 o 
  -4   7  13      122.29      145.21     15.32 o 
  -3   7  13      682.72      695.80     34.44 o 
  -2   7  13       89.23       90.37     15.77 o 
  -1   7  13       79.13       92.71     15.02 o 
   0   7  13      405.47      397.86     22.36 o 
   1   7  13      727.03      691.25     27.41 o 
   2   7  13      372.16      363.26     21.59 o 
   3   7  13      686.29      628.22     33.89 o 
   4   7  13     2465.05     2588.96     64.89 o 
   5   7  13        6.54        1.97     19.68 o 
   6   7  13        8.42       21.04     18.21 o 
   7   7  13      260.25      312.94     32.27 o 
   8   7  13       25.14       11.09     16.41 o 
   9   7  13      832.80      858.16     46.37 o 
  10   7  13      208.52      255.11     68.89 o 
  11   7  13        1.39      -26.13     26.13 o 
 -11   8  13      245.13      271.32     39.83 o 
 -10   8  13       61.26       62.38     23.65 o 
  -9   8  13      129.88      114.93     24.39 o 
  -8   8  13      512.42      487.48     30.96 o 
  -7   8  13       52.98       36.31     18.70 o 
  -6   8  13      173.18      162.81     19.55 o 
  -5   8  13      600.26      536.43     24.64 o 
  -4   8  13       31.53       14.53     12.91 o 
  -3   8  13      256.67      238.90     23.18 o 
  -2   8  13      169.38      160.91     33.95 o 
  -1   8  13     1132.39     1126.59     37.75 o 
   0   8  13        3.56      -11.85     17.64 o 
   1   8  13       42.20       44.18     25.77 o 
   2   8  13        0.47        3.58     13.42 o 
   3   8  13      383.13      351.08     29.40 o 
   4   8  13      179.19      205.38     42.07 o 
   5   8  13     1561.42     1588.00     55.15 o 
   6   8  13      129.86      143.06     27.31 o 
   7   8  13        1.05      -19.95     19.95 o 
   8   8  13       20.16       19.68     33.46 o 
   9   8  13        7.71      -32.48     32.48 o 
  10   8  13       70.31       30.54     29.75 o 
  11   8  13        0.06      -31.98     41.33 o 
 -10   9  13       93.50       29.75     26.13 o 
  -9   9  13      139.45      120.74     26.60 o 
  -8   9  13      478.35      457.81     31.80 o 
  -7   9  13       75.04       62.31     27.18 o 
  -6   9  13      500.87      474.19     29.83 o 
  -5   9  13       19.37        8.88     16.28 o 
  -4   9  13      194.45      220.58     24.43 o 
  -3   9  13      333.88      353.65     26.95 o 
  -2   9  13      216.10      248.15     23.85 o 
  -1   9  13        1.06       -3.88     13.99 o 
   0   9  13      208.02      222.74     27.76 o 
   1   9  13       52.07       43.23     15.93 o 
   2   9  13       83.91       96.46     19.31 o 
   3   9  13       49.36       58.31     21.92 o 
   4   9  13       18.99        9.20     21.03 o 
   5   9  13      349.93      326.62     35.14 o 
   6   9  13      113.00      128.93     28.16 o 
   7   9  13      587.44      725.27     43.29 o 
   8   9  13        7.19      -11.32     35.92 o 
   9   9  13      118.82       91.52     43.79 o 
  -9  10  13       85.14       18.63     57.57 o 
  -8  10  13       60.71      -11.18     25.98 o 
  -7  10  13       36.21       44.49     27.08 o 
  -6  10  13       21.33       15.82     23.82 o 
  -5  10  13       10.45       -8.66     34.69 o 
  -4  10  13       78.33       56.01     18.62 o 
  -3  10  13       49.82       15.50     17.87 o 
  -2  10  13        0.10       -3.15     14.53 o 
  -1  10  13        1.44      -14.77     14.77 o 
   0  10  13       10.41      -13.04     13.04 o 
   1  10  13      280.74      336.20     33.38 o 
   2  10  13      118.97      158.90     22.06 o 
   3  10  13       26.93       36.91     20.88 o 
   4  10  13       95.86       88.25     30.26 o 
   5  10  13       25.96       26.82     25.83 o 
   6  10  13       72.98      136.91     30.06 o 
   7  10  13      560.82      519.62     61.51 o 
   8  10  13      551.23      593.43     63.97 o 
  -8  11  13        1.43      -10.48     30.46 o 
  -7  11  13        0.52      -28.57     28.57 o 
  -6  11  13       43.06      -10.85     46.99 o 
  -5  11  13       23.83       -4.20     24.33 o 
  -4  11  13       28.61        3.38     23.47 o 
  -3  11  13        8.26       14.62     19.31 o 
  -2  11  13      541.63      509.78     32.31 o 
  -1  11  13      339.55      371.06     30.78 o 
   0  11  13        9.38      -17.24     17.24 o 
   1  11  13       83.23       75.32     17.99 o 
   2  11  13       10.20      -13.38     14.71 o 
   3  11  13      734.59      761.60     35.70 o 
   4  11  13       20.46        6.40     34.44 o 
   5  11  13       74.46       69.67     27.62 o 
   6  11  13      217.37      244.07     55.11 o 
   7  11  13       61.09       13.78     39.37 o 
  -6  12  13       87.06       20.91     30.62 o 
  -5  12  13        9.37       27.86     30.02 o 
  -4  12  13        4.26      -12.30     26.27 o 
  -3  12  13      111.19      155.53     32.81 o 
  -2  12  13      132.41      112.26     25.99 o 
  -1  12  13      196.25      222.98     28.14 o 
   0  12  13      147.91      122.53     38.62 o 
   1  12  13       98.31       29.95     21.47 o 
   2  12  13        0.16       -0.53     17.61 o 
   3  12  13       11.29        0.42     20.05 o 
   4  12  13        4.34       -3.43     21.68 o 
   5  12  13      196.59      108.25     48.22 o 
   6  12  13        3.08      -40.84     40.84 o 
  -3  13  13       25.08      -22.38     27.53 o 
  -2  13  13        8.39      -21.98     27.11 o 
  -1  13  13       38.27       16.30     29.71 o 
   0  13  13        0.78      -21.61     21.61 o 
   1  13  13       40.85        1.23     23.88 o 
   2  13  13        6.39        4.14     24.19 o 
   3  13  13        0.66       -6.59     24.47 o 
 -14   0  14     1094.39     1058.93     79.72 o 
 -12   0  14      501.35      588.02     58.56 o 
 -10   0  14     1790.03     1777.35     84.14 o 
  -8   0  14    19397.48    18757.14    242.59 o 
  -6   0  14      607.53      668.72     46.25 o 
  -4   0  14    11477.46    11986.97    226.84 o 
  -2   0  14       29.63       55.52     17.71 o 
   0   0  14      661.45      658.45     25.98 o 
   2   0  14      986.46      938.15     29.28 o 
   4   0  14      435.58      418.65     24.31 o 
   6   0  14      956.17      911.32     36.70 o 
   8   0  14      612.99      478.41     31.82 o 
  10   0  14      275.76      235.55     31.49 o 
  12   0  14        3.58      -29.73     36.91 o 
 -14   1  14        6.41      -25.94     29.01 o 
 -13   1  14      371.59      472.25     47.98 o 
 -12   1  14      571.24      560.23     41.39 o 
 -11   1  14       10.30       27.80     21.35 o 
 -10   1  14      111.86       93.36     24.64 o 
  -9   1  14        4.25      -10.33     21.65 o 
  -8   1  14      818.26      869.89     40.51 o 
  -7   1  14     3000.70     2945.80     67.15 o 
  -6   1  14      727.81      756.92     26.75 o 
  -5   1  14      296.20      315.56     15.58 o 
  -4   1  14      479.17      462.99     20.60 o 
  -3   1  14       41.44       55.79      9.33 o 
  -2   1  14       22.89        7.12      7.49 o 
  -1   1  14      351.70      432.28     15.67 o 
   0   1  14      480.34      510.51     16.53 o 
   1   1  14      239.26      247.90     12.80 o 
   2   1  14      490.61      503.17     16.27 o 
   3   1  14        0.09       -5.48      7.94 o 
   4   1  14        2.50       -3.54      8.41 o 
   5   1  14      171.45      189.04     15.00 o 
   6   1  14      455.65      425.86     19.28 o 
   7   1  14      575.76      516.95     21.76 o 
   8   1  14      124.26      147.36     16.14 o 
   9   1  14      340.08      259.11     21.09 o 
  10   1  14       16.64        9.87     14.22 o 
  11   1  14      169.93      197.39     21.65 o 
  12   1  14       92.57      108.47     20.41 o 
  13   1  14      102.48       96.22     27.66 o 
 -14   2  14       45.39       64.95     33.75 o 
 -13   2  14       58.93       53.91     31.25 o 
 -12   2  14       65.46      106.81     29.40 o 
 -11   2  14       23.77      -24.46     42.07 o 
 -10   2  14      167.95      249.66     31.31 o 
  -9   2  14       43.99        9.10     32.97 o 
  -8   2  14     2730.77     2564.32     65.93 o 
  -7   2  14     1763.87     1674.83     39.13 o 
  -6   2  14      358.14      323.19     19.55 o 
  -5   2  14      188.67      223.24     17.77 o 
  -4   2  14      655.70      719.62     26.13 o 
  -3   2  14      205.44      234.09     13.43 o 
  -2   2  14     1053.13     1179.63     24.85 o 
  -1   2  14      365.81      378.34     23.94 o 
   0   2  14      848.05      856.84     20.84 o 
   1   2  14     2032.98     2007.26     30.30 o 
   2   2  14     2292.64     2321.02     43.26 o 
   3   2  14      536.23      515.03     20.46 o 
   4   2  14       83.18       83.42     13.56 o 
   5   2  14      611.38      626.57     24.57 o 
   6   2  14       18.57       17.98     11.06 o 
   7   2  14      454.53      400.88     19.66 o 
   8   2  14       39.13       16.50     14.49 o 
   9   2  14        0.39       -2.94     12.06 o 
  10   2  14     1079.36     1072.51     33.89 o 
  11   2  14       78.40       86.39     17.99 o 
  12   2  14       25.77       33.47     21.37 o 
  13   2  14       10.06      -18.93     20.64 o 
 -13   3  14      436.33      530.20     47.84 o 
 -12   3  14      547.34      592.53     41.74 o 
 -11   3  14        0.89      -20.17     20.17 o 
 -10   3  14      186.91      254.38     30.87 o 
  -9   3  14      875.16      907.16     67.41 o 
  -8   3  14       30.91       16.95     12.51 o 
  -7   3  14      180.68      217.62     17.15 o 
  -6   3  14     2543.76     2563.65     47.88 o 
  -5   3  14      267.28      283.61     19.31 o 
  -4   3  14      664.85      681.32     20.46 o 
  -3   3  14      799.74      840.09     22.04 o 
  -2   3  14       97.69      114.43     11.53 o 
  -1   3  14       31.82       21.47      9.45 o 
   0   3  14      178.70      215.07     13.35 o 
   1   3  14      230.37      237.84     13.78 o 
   2   3  14      473.77      516.77     19.35 o 
   3   3  14       14.23       24.61     10.90 o 
   4   3  14     1404.13     1409.17     34.08 o 
   5   3  14       54.41       41.98     11.88 o 
   6   3  14     1105.83     1071.62     32.85 o 
   7   3  14      215.60      224.36     18.00 o 
   8   3  14      123.66      143.84     16.44 o 
   9   3  14        0.00      -11.07     12.37 o 
  10   3  14       66.80       59.57     15.99 o 
  11   3  14      148.25      198.99     24.21 o 
  12   3  14      326.85      496.40     37.12 o 
  13   3  14        5.85      -35.67     35.67 o 
 -13   4  14       28.48       46.50     30.97 o 
 -12   4  14       59.77       53.92     24.83 o 
 -11   4  14      181.05      178.11     30.67 o 
 -10   4  14     1517.82     1618.19     59.65 o 
  -9   4  14      464.10      437.60     34.10 o 
  -8   4  14     1283.53     1214.83     41.12 o 
  -7   4  14      257.14      285.51     19.31 o 
  -6   4  14        6.13       -4.33     10.66 o 
  -5   4  14      451.17      532.53     24.24 o 
  -4   4  14      827.37      765.18     27.52 o 
  -3   4  14       84.90      115.88     12.51 o 
  -2   4  14      220.02      257.25     14.66 o 
  -1   4  14        0.75       -6.01      8.74 o 
   0   4  14       92.93      128.05     12.17 o 
   1   4  14      248.72      251.56     14.59 o 
   2   4  14     1089.97     1050.48     28.58 o 
   3   4  14       26.09       28.76     21.40 o 
   4   4  14      409.66      403.89     20.69 o 
   5   4  14     1292.37     1208.22     34.27 o 
   6   4  14      136.67      185.37     19.30 o 
   7   4  14     1226.15     1110.07     35.52 o 
   8   4  14       63.53       48.50     22.20 o 
   9   4  14        5.77       -1.26     16.00 o 
  10   4  14       33.08       24.43     21.73 o 
  11   4  14      207.66      321.76     30.69 o 
  12   4  14       50.86       54.70     34.19 o 
 -13   5  14      456.92      541.05     48.65 o 
 -12   5  14      104.52       74.67     29.74 o 
 -11   5  14      354.31      341.48     42.81 o 
 -10   5  14      191.47      221.46     30.87 o 
  -9   5  14       10.33       -6.06     16.93 o 
  -8   5  14      111.55      110.65     32.11 o 
  -7   5  14      205.12      192.07     18.47 o 
  -6   5  14        9.65        3.98     10.67 o 
  -5   5  14       55.91       13.33     40.10 o 
  -4   5  14       20.74       14.89     11.55 o 
  -3   5  14      485.03      474.88     23.29 o 
  -2   5  14       38.20       23.88     10.21 o 
  -1   5  14      147.04      164.22     14.10 o 
   0   5  14      170.36      152.91     13.59 o 
   1   5  14       83.18       85.08     14.57 o 
   2   5  14      814.55      821.25     38.97 o 
   3   5  14      383.63      401.52     28.01 o 
   4   5  14      741.71      755.89     36.49 o 
   5   5  14       84.83       55.75     47.24 o 
   6   5  14        2.76       10.46     14.03 o 
   7   5  14       69.89       44.49     34.84 o 
   8   5  14      186.65      226.12     23.82 o 
   9   5  14       11.06       -9.07     16.36 o 
  10   5  14        4.46       -8.27     22.54 o 
  11   5  14      154.82      168.50     43.30 o 
  12   5  14      133.77      135.47     32.65 o 
 -12   6  14      229.49      254.73     38.27 o 
 -11   6  14      264.05      347.00     39.81 o 
 -10   6  14        0.09        4.15     21.91 o 
  -9   6  14       74.09       75.05     19.27 o 
  -8   6  14      457.91      411.07     26.65 o 
  -7   6  14      783.02      768.62     27.60 o 
  -6   6  14      191.49      193.68     18.37 o 
  -5   6  14       10.75        3.13     10.95 o 
  -4   6  14      493.55      478.14     25.18 o 
  -3   6  14      349.85      352.32     23.54 o 
  -2   6  14     1189.01     1246.73     29.42 o 
  -1   6  14      186.74      215.08     16.36 o 
   0   6  14      599.58      618.15     25.30 o 
   1   6  14      173.86      162.78     17.68 o 
   2   6  14      110.03      125.59     16.78 o 
   3   6  14      843.80      777.67     36.88 o 
   4   6  14        0.40      -14.36     14.36 o 
   5   6  14       57.46       19.42     18.26 o 
   6   6  14       45.15       67.98     19.75 o 
   7   6  14        7.24       23.82     31.25 o 
   8   6  14        5.21       14.97     16.94 o 
   9   6  14        0.01      -17.36     17.36 o 
  10   6  14       57.86       66.73     26.78 o 
  11   6  14        0.57      -23.28     23.28 o 
 -12   7  14      538.01      609.89     47.66 o 
 -11   7  14       92.82      103.19     29.92 o 
 -10   7  14      167.78      219.89     28.12 o 
  -9   7  14      140.07      142.36     23.47 o 
  -8   7  14        9.82       -2.05     17.33 o 
  -7   7  14      410.45      395.35     23.12 o 
  -6   7  14     1012.70      943.85     30.88 o 
  -5   7  14      550.10      530.10     24.08 o 
  -4   7  14      612.97      539.66     23.85 o 
  -3   7  14      375.01      361.47     22.56 o 
  -2   7  14        0.48      -10.63     11.75 o 
  -1   7  14       86.27       57.08     14.77 o 
   0   7  14     1041.20     1011.36     32.15 o 
   1   7  14      464.42      435.98     23.61 o 
   2   7  14     2338.54     2339.57     93.65 o 
   3   7  14      415.39      401.90     51.42 o 
   4   7  14       60.53       45.63     20.14 o 
   5   7  14      809.09      823.49     50.19 o 
   6   7  14       78.29       80.55     23.63 o 
   7   7  14       65.01       74.95     24.09 o 
   8   7  14        8.38       -7.46     21.40 o 
   9   7  14      268.89      307.05     50.68 o 
  10   7  14       38.75       36.04     28.70 o 
  11   7  14       64.10       39.19     29.00 o 
 -11   8  14        1.35      -27.11     27.11 o 
 -10   8  14       67.19       71.00     25.66 o 
  -9   8  14      191.62      244.92     28.70 o 
  -8   8  14        5.93       -9.60     23.02 o 
  -7   8  14      108.62       87.63     20.71 o 
  -6   8  14      172.69      174.91     19.13 o 
  -5   8  14        1.09      -12.90     12.90 o 
  -4   8  14        2.85        7.24     12.88 o 
  -3   8  14       57.35       18.41     20.48 o 
  -2   8  14      231.91      237.00     28.13 o 
  -1   8  14       50.04       35.00     16.92 o 
   0   8  14        3.05      -12.99     13.38 o 
   1   8  14      469.07      433.07     27.38 o 
   2   8  14        0.02        0.50     13.25 o 
   3   8  14      131.88      160.69     25.37 o 
   4   8  14        0.13        6.47     19.60 o 
   5   8  14        0.39       -2.66     19.66 o 
   6   8  14        0.03        9.10     23.37 o 
   7   8  14      178.82      193.29     31.10 o 
   8   8  14       18.80       13.29     36.91 o 
   9   8  14      178.40      181.57     44.78 o 
  10   8  14        0.45       10.33     41.33 o 
 -10   9  14      187.70      211.41     31.43 o 
  -9   9  14       23.44       -2.54     21.70 o 
  -8   9  14       61.78       94.52     29.45 o 
  -7   9  14       86.56       66.79     21.64 o 
  -6   9  14        1.27      -17.28     17.28 o 
  -5   9  14       43.23       24.97     17.46 o 
  -4   9  14        8.61        9.09     15.62 o 
  -3   9  14        0.11       -1.65     21.03 o 
  -2   9  14        0.00      -13.11     13.11 o 
  -1   9  14        9.84      -16.73     25.10 o 
   0   9  14      144.52      162.68     20.69 o 
   1   9  14      354.04      370.93     26.10 o 
   2   9  14      256.08      258.23     24.52 o 
   3   9  14       47.14       48.22     21.57 o 
   4   9  14        0.87      -17.71     20.88 o 
   5   9  14      223.14      229.73     31.64 o 
   6   9  14       18.97       30.02     22.77 o 
   7   9  14       14.52       -0.02     23.74 o 
   8   9  14      131.34      173.70     48.71 o 
   9   9  14       19.85        4.92     32.48 o 
  -9  10  14       55.98      -27.32     29.63 o 
  -8  10  14       32.78        5.63     58.56 o 
  -7  10  14        9.08      -23.48     23.48 o 
  -6  10  14       36.67       -5.05     22.58 o 
  -5  10  14        0.34      -21.85     21.85 o 
  -4  10  14      648.37      570.11     32.08 o 
  -3  10  14      235.18      229.09     24.20 o 
  -2  10  14      116.63      130.86     24.94 o 
  -1  10  14       65.85       37.26     18.49 o 
   0  10  14      410.73      422.70     31.01 o 
   1  10  14      650.90      553.37     30.54 o 
   2  10  14      133.44      103.66     20.28 o 
   3  10  14      162.72      122.01     38.63 o 
   4  10  14       19.35       -1.71     21.29 o 
   5  10  14       57.33       35.18     24.01 o 
   6  10  14      133.24      240.57     35.16 o 
   7  10  14        4.21      -34.94     34.94 o 
   8  10  14        0.45      -36.91     36.91 o 
  -8  11  14       66.99        5.90     49.21 o 
  -7  11  14      507.55      482.48     44.21 o 
  -6  11  14       57.15       33.79     27.30 o 
  -5  11  14      369.12      383.98     40.36 o 
  -4  11  14      465.07      482.97     40.64 o 
  -3  11  14      188.65      179.42     25.41 o 
  -2  11  14        1.31      -17.76     17.76 o 
  -1  11  14      527.05      506.15     31.41 o 
   0  11  14      346.30      330.12     30.35 o 
   1  11  14       69.55       84.99     17.94 o 
   2  11  14      346.66      367.99     31.41 o 
   3  11  14       58.25       70.37     38.38 o 
   4  11  14       24.18       -0.20     26.68 o 
   5  11  14      262.58      275.29     37.56 o 
   6  11  14        1.00       28.05     42.32 o 
  -5  12  14        5.17       -2.26     32.23 o 
  -4  12  14        3.11      -25.40     25.40 o 
  -3  12  14      367.91      431.67     45.20 o 
  -2  12  14       93.68       82.31     25.60 o 
  -1  12  14      160.00      186.32     28.10 o 
   0  12  14       54.32       62.00     20.53 o 
   1  12  14       13.36       15.27     18.52 o 
   2  12  14        3.31      -19.28     21.07 o 
   3  12  14      653.47      566.60     36.48 o 
   4  12  14        2.58        3.35     29.48 o 
   5  12  14       76.74      123.36     26.95 o 
  -2  13  14       85.93        4.43     40.84 o 
  -1  13  14        0.13      -12.64     24.67 o 
   0  13  14       76.00       64.09     25.12 o 
   1  13  14      133.48      106.74     28.26 o 
 -13   0  15        6.30       19.19     39.86 o 
 -11   0  15        9.88      -25.59     25.59 o 
  -9   0  15      149.13      127.94     32.97 o 
  -7   0  15     2768.11     2649.29     92.51 o 
  -5   0  15      627.89      579.53     28.65 o 
  -3   0  15      723.13      682.42     46.01 o 
  -1   0  15     1015.70      955.02     32.53 o 
   1   0  15     4368.70     4316.40     61.82 o 
   3   0  15      343.72      318.86     31.98 o 
   5   0  15     1376.72     1391.72     43.84 o 
   7   0  15     2049.66     1943.66     73.56 o 
   9   0  15      151.79      127.20     24.44 o 
  11   0  15      142.14      212.16     36.17 o 
  13   0  15       89.72       44.29     34.44 o 
 -13   1  15       11.17      -48.96     48.96 o 
 -12   1  15      203.60      224.28     35.49 o 
 -11   1  15        1.15      -19.13     19.13 o 
 -10   1  15      160.60      141.95     28.05 o 
  -9   1  15      105.47      107.61     43.55 o 
  -8   1  15      210.48      224.25     27.84 o 
  -7   1  15      172.63      219.36     26.03 o 
  -6   1  15       53.34       46.49     16.99 o 
  -5   1  15        3.62       -6.65      8.36 o 
  -4   1  15        0.65       -8.02      8.02 o 
  -3   1  15     1089.30     1064.97     39.35 o 
  -2   1  15       10.76        7.45      8.17 o 
  -1   1  15     1275.37     1224.59     36.01 o 
   0   1  15      407.71      402.15     15.87 o 
   1   1  15     1102.89     1030.89     22.69 o 
   2   1  15       15.86       29.21     12.10 o 
   3   1  15     1968.27     1980.96     39.02 o 
   4   1  15       28.96       30.66     11.34 o 
   5   1  15     1623.04     1604.61     33.01 o 
   6   1  15      430.19      403.34     19.28 o 
   7   1  15        5.75       -1.90     12.48 o 
   8   1  15        0.00      -11.71     11.71 o 
   9   1  15      524.19      506.29     24.09 o 
  10   1  15       33.88       31.75     15.19 o 
  11   1  15      137.62      156.25     21.10 o 
  12   1  15        4.32      -18.40     18.40 o 
  13   1  15       13.38       32.97     41.33 o 
 -13   2  15       29.52       39.24     29.55 o 
 -12   2  15       22.20       33.59     24.09 o 
 -11   2  15       88.10       27.98     25.92 o 
 -10   2  15        6.67       -8.85     20.10 o 
  -9   2  15        6.63        0.74     18.79 o 
  -8   2  15       42.89       13.63     16.53 o 
  -7   2  15      599.45      567.03     46.99 o 
  -6   2  15        8.79        9.11     12.33 o 
  -5   2  15     1505.17     1422.01     53.80 o 
  -4   2  15        0.87       -5.58      7.84 o 
  -3   2  15     1492.88     1532.61     29.46 o 
  -2   2  15       10.69       16.35      8.30 o 
  -1   2  15      531.38      521.48     18.03 o 
   0   2  15      195.88      213.61     13.55 o 
   1   2  15     2055.96     1900.63     38.92 o 
   2   2  15       26.59       20.76      9.81 o 
   3   2  15      116.69      131.12     14.60 o 
   4   2  15       46.61       41.98     12.91 o 
   5   2  15     1115.88     1029.82     31.33 o 
   6   2  15      125.81      139.50     14.91 o 
   7   2  15      612.38      647.68     24.75 o 
   8   2  15        7.06       -2.95     11.49 o 
   9   2  15        0.41       -1.46     12.89 o 
  10   2  15        6.62       -3.29     14.88 o 
  11   2  15       65.67       80.96     19.31 o 
  12   2  15       14.67      -19.52     19.52 o 
 -13   3  15        0.75      -27.08     27.08 o 
 -12   3  15      107.49      150.04     31.66 o 
 -11   3  15        1.62      -20.10     20.10 o 
 -10   3  15        8.66       -8.33     20.49 o 
  -9   3  15        1.16       -7.78     16.39 o 
  -8   3  15       14.02       20.04     18.00 o 
  -7   3  15     1422.30     1282.36     31.26 o 
  -6   3  15      345.87      367.23     21.90 o 
  -5   3  15       79.16       88.30     15.23 o 
  -4   3  15       29.20       37.09     12.14 o 
  -3   3  15      531.41      519.13     18.96 o 
  -2   3  15       78.83       74.97     11.37 o 
  -1   3  15     3082.54     2856.04     42.16 o 
   0   3  15        8.86       -3.26      8.45 o 
   1   3  15      148.93      158.70     12.79 o 
   2   3  15       81.86       87.77     12.99 o 
   3   3  15     3696.35     3505.02     69.24 o 
   4   3  15       51.34       50.70     12.87 o 
   5   3  15      285.50      309.96     20.73 o 
   6   3  15       48.22       61.80     15.52 o 
   7   3  15        5.91      -13.12     13.12 o 
   8   3  15      139.18      125.69     16.91 o 
   9   3  15      166.63      189.74     20.23 o 
  10   3  15        0.00        3.33     14.14 o 
  11   3  15       14.40       10.06     17.82 o 
  12   3  15        7.06      -21.31     26.53 o 
 -13   4  15        8.38       15.42     29.39 o 
 -12   4  15        0.62      -30.26     30.26 o 
 -11   4  15       68.87       79.84     27.78 o 
 -10   4  15       86.72       95.14     25.57 o 
  -9   4  15      117.01       96.75     29.77 o 
  -8   4  15       64.68       41.79     13.96 o 
  -7   4  15      605.51      581.33     24.02 o 
  -6   4  15        1.08      -13.71     13.71 o 
  -5   4  15      744.57      695.21     27.72 o 
  -4   4  15      141.26      144.11     17.46 o 
  -3   4  15        0.79       -4.95      8.44 o 
  -2   4  15      135.87      120.86     13.21 o 
  -1   4  15       25.60       19.09      9.89 o 
   0   4  15        3.10       -5.52      8.49 o 
   1   4  15     2415.55     2296.65     36.93 o 
   2   4  15        0.04      -17.71     17.71 o 
   3   4  15      233.30      291.33     27.13 o 
   4   4  15     2220.09     2280.21     73.32 o 
   5   4  15       99.91      117.01     22.08 o 
   6   4  15       26.97       17.50     14.28 o 
   7   4  15     1136.44     1100.24     52.20 o 
   8   4  15       62.93       39.03     17.33 o 
   9   4  15       24.42       22.97     17.03 o 
  10   4  15       19.09       21.37     19.32 o 
  11   4  15       75.98       82.91     23.72 o 
  12   4  15        5.80      -15.33     22.11 o 
 -12   5  15      248.67      265.43     38.79 o 
 -11   5  15        2.45      -14.89     24.33 o 
 -10   5  15       14.83       -2.30     23.33 o 
  -9   5  15       65.42       27.72     22.93 o 
  -8   5  15       76.50       86.17     16.66 o 
  -7   5  15      173.52      163.21     17.75 o 
  -6   5  15      247.63      292.13     20.43 o 
  -5   5  15      286.83      309.32     22.27 o 
  -4   5  15       69.14       94.36     16.55 o 
  -3   5  15       64.48       44.65     13.72 o 
  -2   5  15       30.50       19.35     10.20 o 
  -1   5  15      906.68      873.06     33.56 o 
   0   5  15      106.79       98.14     13.17 o 
   1   5  15       10.68       11.25     10.05 o 
   2   5  15      445.03      429.77     29.22 o 
   3   5  15      128.79      125.84     22.08 o 
   4   5  15       29.92       27.09     44.78 o 
   5   5  15      853.68      938.18     46.01 o 
   6   5  15        6.85       -5.70     18.70 o 
   7   5  15      218.43      251.46     28.78 o 
   8   5  15        0.14      -11.17     14.92 o 
   9   5  15      262.85      271.29     27.87 o 
  10   5  15        3.05      -25.22     25.22 o 
  11   5  15       94.32      102.24     31.45 o 
 -12   6  15      127.97      189.95     37.34 o 
 -11   6  15       31.72        8.28     33.46 o 
 -10   6  15      230.06      229.31     33.14 o 
  -9   6  15       92.29      114.11     21.46 o 
  -8   6  15      157.03      150.24     22.48 o 
  -7   6  15       86.35       57.14     15.74 o 
  -6   6  15       60.63       59.10     17.76 o 
  -5   6  15      338.53      339.00     21.41 o 
  -4   6  15      134.84      154.24     19.26 o 
  -3   6  15      380.57      380.92     23.19 o 
  -2   6  15       23.05       12.51     11.29 o 
  -1   6  15      120.92      144.68     14.80 o 
   0   6  15        1.04       -4.62     10.70 o 
   1   6  15      753.34      717.91     27.72 o 
   2   6  15      945.60      950.81     40.10 o 
   3   6  15     1204.07     1279.24     47.49 o 
   4   6  15       42.94       17.70     17.86 o 
   5   6  15      411.19      404.39     31.48 o 
   6   6  15        1.23      -10.72     16.52 o 
   7   6  15      111.26      104.80     26.44 o 
   8   6  15        3.61      -10.27     21.54 o 
   9   6  15       28.33       18.27     35.92 o 
  10   6  15       86.42      140.41     29.77 o 
  11   6  15       13.39        7.78     28.69 o 
 -11   7  15        0.62      -29.77     29.77 o 
 -10   7  15        0.14      -25.22     25.22 o 
  -9   7  15      274.34      303.44     29.64 o 
  -8   7  15       15.43       11.42     18.61 o 
  -7   7  15      309.86      291.84     23.18 o 
  -6   7  15        1.44       -0.54     13.03 o 
  -5   7  15       20.28        4.81     12.73 o 
  -4   7  15       17.17       -9.36     12.43 o 
  -3   7  15     1057.64     1032.81     35.64 o 
  -2   7  15        1.10      -10.65     13.02 o 
  -1   7  15      312.02      312.35     21.69 o 
   0   7  15      660.37      616.35     27.21 o 
   1   7  15      254.12      293.19     23.36 o 
   2   7  15      759.85      763.64     51.42 o 
   3   7  15      161.94      165.79     25.74 o 
   4   7  15       47.72       29.89     17.22 o 
   5   7  15      211.49      262.56     30.62 o 
   6   7  15      663.80      568.40     36.14 o 
   7   7  15       36.20       -5.30     21.14 o 
   8   7  15       45.12       34.25     25.02 o 
   9   7  15      257.27      334.11     56.10 o 
  10   7  15       24.46      -20.17     42.81 o 
 -10   8  15       57.70       79.43     33.01 o 
  -9   8  15       24.67      -19.52     19.52 o 
  -8   8  15      101.96       75.87     25.77 o 
  -7   8  15        1.74      -17.68     17.68 o 
  -6   8  15      316.85      334.57     25.26 o 
  -5   8  15       26.39        0.86     16.30 o 
  -4   8  15       27.52       14.58     13.54 o 
  -3   8  15      111.36       96.51     17.10 o 
  -2   8  15       57.72       43.05     20.00 o 
  -1   8  15      423.45      426.22     31.74 o 
   0   8  15       70.09       74.35     16.73 o 
   1   8  15     1842.12     1763.38     44.51 o 
   2   8  15      294.32      312.84     30.94 o 
   3   8  15       25.32       15.27     18.70 o 
   4   8  15        0.46      -18.94     18.94 o 
   5   8  15       30.41       32.97     37.89 o 
   6   8  15       54.33       24.32     39.37 o 
   7   8  15      815.22      868.42     55.60 o 
   8   8  15       10.99        2.93     23.82 o 
   9   8  15       26.90      -23.13     35.43 o 
 -10   9  15       81.60      -15.75     52.16 o 
  -9   9  15       35.30       21.74     24.76 o 
  -8   9  15      224.05      297.37     34.14 o 
  -7   9  15      386.97      459.22     35.12 o 
  -6   9  15       29.66        4.86     20.26 o 
  -5   9  15      502.13      507.75     25.87 o 
  -4   9  15      331.23      353.82     29.16 o 
  -3   9  15        0.25       25.90     15.69 o 
  -2   9  15       78.87       97.22     19.68 o 
  -1   9  15     1169.46     1050.32    136.79 o 
   0   9  15      355.59      358.82     24.43 o 
   1   9  15        3.92        5.05     15.52 o 
   2   9  15      117.64       92.45     32.72 o 
   3   9  15      226.02      208.13     29.05 o 
   4   9  15       15.02      -21.05     21.05 o 
   5   9  15       84.21       94.59     70.61 o 
   6   9  15        5.24      -16.80     21.19 o 
   7   9  15        0.68      -21.57     21.57 o 
   8   9  15      105.32       91.03     43.79 o 
  -8  10  15      451.91      503.24     48.81 o 
  -7  10  15      298.73      368.92     42.61 o 
  -6  10  15       42.03       48.05     26.48 o 
  -5  10  15      616.40      524.62     33.04 o 
  -4  10  15      429.58      441.82     32.22 o 
  -3  10  15      163.42      150.47     23.83 o 
  -2  10  15      138.23      108.40     22.47 o 
  -1  10  15        3.22      -14.56     14.56 o 
   0  10  15       75.76       81.19     36.41 o 
   1  10  15       99.31      116.65     22.98 o 
   2  10  15       93.59      108.78     26.58 o 
   3  10  15      676.24      644.75     42.27 o 
   4  10  15        0.02      -19.38     24.00 o 
   5  10  15       25.95       29.24     26.25 o 
   6  10  15      103.92       94.09     39.61 o 
   7  10  15       27.34       16.24     43.30 o 
  -7  11  15        1.78      -40.35     40.35 o 
  -6  11  15      159.40      162.37     37.05 o 
  -5  11  15       33.76       64.73     28.58 o 
  -4  11  15        7.51       -5.76     20.42 o 
  -3  11  15      396.69      434.51     34.24 o 
  -2  11  15       71.65       75.84     21.53 o 
  -1  11  15       54.31       62.56     21.93 o 
   0  11  15        6.15      -10.02     18.32 o 
   1  11  15       32.19        6.86     19.94 o 
   2  11  15      270.61      374.46     54.62 o 
   3  11  15      333.20      350.03     40.84 o 
   4  11  15       43.28       25.48     25.57 o 
   5  11  15      225.31      252.32     38.09 o 
   6  11  15       29.20      -19.31     46.25 o 
  -4  12  15        0.38      -28.28     28.28 o 
  -3  12  15      159.84      154.10     28.12 o 
  -2  12  15       13.54       13.49     20.05 o 
  -1  12  15       55.85       51.79     22.48 o 
   0  12  15       19.31       21.84     23.08 o 
   1  12  15      182.08      213.60     33.06 o 
   2  12  15       11.63       -6.81     23.19 o 
   3  12  15      175.16      260.61     31.76 o 
   4  12  15        0.31      -10.48     24.74 o 
 -12   0  16     1961.20     2138.53    103.83 o 
 -10   0  16      118.82      103.83     35.43 o 
  -8   0  16      115.26      152.54     38.38 o 
  -6   0  16      288.87      332.15     42.32 o 
  -4   0  16       11.47      -10.69     11.34 o 
  -2   0  16      143.19      192.15     39.86 o 
   0   0  16     1779.27     1800.90     43.86 o 
   2   0  16     1790.34     1794.57     69.87 o 
   4   0  16      220.09      251.75     22.46 o 
   6   0  16     2645.49     2478.01     61.75 o 
   8   0  16       32.66       36.99     19.82 o 
  10   0  16       26.99       40.21     22.98 o 
  12   0  16       16.15        1.59     26.38 o 
 -13   1  16      122.14      167.72     35.10 o 
 -12   1  16       24.83       45.71     27.38 o 
 -11   1  16      771.49      701.81     44.71 o 
 -10   1  16      290.29      361.10     54.87 o 
  -9   1  16      698.68      596.64     37.72 o 
  -8   1  16        6.49       -6.45     17.92 o 
  -7   1  16      156.57      196.05     24.73 o 
  -6   1  16      376.33      364.78     21.79 o 
  -5   1  16      291.82      300.71     20.20 o 
  -4   1  16      453.19      458.47     19.03 o 
  -3   1  16      311.04      307.42     15.99 o 
  -2   1  16        0.83        2.80      8.58 o 
  -1   1  16      669.56      663.41     20.27 o 
   0   1  16        8.97       -7.30      7.96 o 
   1   1  16     4804.20     4747.98     47.90 o 
   2   1  16      125.90       97.50     18.15 o 
   3   1  16      253.99      273.23     19.33 o 
   4   1  16       14.69      -10.11     10.85 o 
   5   1  16       26.27       22.21     10.95 o 
   6   1  16       93.40       85.03     14.20 o 
   7   1  16        0.88      -10.51     10.51 o 
   8   1  16        4.96       -2.65     12.76 o 
   9   1  16        6.31      -13.90     13.90 o 
  10   1  16        0.51      -14.07     14.07 o 
  11   1  16        5.55        9.06     16.93 o 
  12   1  16      174.60      231.20     25.95 o 
 -13   2  16       32.17       21.32     25.66 o 
 -12   2  16        7.09      -25.02     25.02 o 
 -11   2  16       55.36       76.86     27.65 o 
 -10   2  16       58.28        6.39     24.17 o 
  -9   2  16      147.20      158.38     37.40 o 
  -8   2  16      204.40      195.69     27.27 o 
  -7   2  16       87.80       82.47     22.44 o 
  -6   2  16      131.05      127.61     17.37 o 
  -5   2  16      134.82      150.90     17.28 o 
  -4   2  16        3.29       -2.56      8.89 o 
  -3   2  16      541.85      531.31     23.54 o 
  -2   2  16      687.85      704.86     21.52 o 
  -1   2  16      175.28      172.60     22.73 o 
   0   2  16      280.31      310.77     15.82 o 
   1   2  16        1.31       -8.14      8.14 o 
   2   2  16      484.52      459.67     27.27 o 
   3   2  16     2922.01     3029.09    100.14 o 
   4   2  16      485.63      449.21     25.99 o 
   5   2  16      490.64      476.71     23.87 o 
   6   2  16     2786.04     2593.19     51.87 o 
   7   2  16      285.51      277.26     20.66 o 
   8   2  16       72.77       65.35     15.96 o 
   9   2  16        0.21      -13.03     13.03 o 
  10   2  16      472.40      583.58     27.64 o 
  11   2  16        2.84        2.25     17.83 o 
  12   2  16       61.23       83.11     25.47 o 
 -13   3  16      164.13      133.06     37.19 o 
 -12   3  16       31.97       41.12     29.55 o 
 -11   3  16       16.49        7.78     25.72 o 
 -10   3  16      689.35      740.08     44.19 o 
  -9   3  16       25.45       22.22     20.10 o 
  -8   3  16       30.10       38.79     19.45 o 
  -7   3  16      423.04      395.14     20.90 o 
  -6   3  16       92.82       94.48     16.04 o 
  -5   3  16      573.76      535.85     28.99 o 
  -4   3  16     1279.75     1355.10     36.17 o 
  -3   3  16       71.99       57.10     11.51 o 
  -2   3  16      127.30      168.23     15.11 o 
  -1   3  16      190.14      212.26     15.44 o 
   0   3  16        0.61       -9.15      9.15 o 
   1   3  16      425.21      454.89     21.53 o 
   2   3  16        0.82      -13.22     13.22 o 
   3   3  16        0.60       -9.37     15.65 o 
   4   3  16        1.44      -14.76     14.76 o 
   5   3  16      378.77      367.87     28.53 o 
   6   3  16      142.06      154.16     20.09 o 
   7   3  16        1.37      -12.85     12.85 o 
   8   3  16       23.41       -8.83     15.32 o 
   9   3  16        2.76      -13.74     13.74 o 
  10   3  16        0.12       -6.78     15.22 o 
  11   3  16        1.58      -17.39     17.39 o 
  12   3  16       19.90       -8.95     22.62 o 
 -12   4  16      364.11      486.15     46.40 o 
 -11   4  16      107.71       82.13     30.75 o 
 -10   4  16       67.92       51.46     24.87 o 
  -9   4  16       65.97       57.78     22.69 o 
  -8   4  16      921.18      927.11     32.02 o 
  -7   4  16      143.12      128.68     16.79 o 
  -6   4  16       12.15       -3.43     13.25 o 
  -5   4  16      140.11      187.33     21.14 o 
  -4   4  16      323.74      342.69     21.43 o 
  -3   4  16      491.22      445.27     19.62 o 
  -2   4  16       11.54        3.71      8.95 o 
  -1   4  16      281.64      266.47     16.49 o 
   0   4  16       47.91       48.52     10.99 o 
   1   4  16       26.97       22.06     10.49 o 
   2   4  16      263.36      304.35     27.73 o 
   3   4  16     3717.63     3744.08     75.65 o 
   4   4  16       99.91       93.48     20.14 o 
   5   4  16       96.26      103.84     23.39 o 
   6   4  16     1425.53     1455.04     51.95 o 
   7   4  16      451.80      386.39     31.07 o 
   8   4  16       34.96       34.43     17.26 o 
   9   4  16       83.52       76.00     20.25 o 
  10   4  16        7.75       12.38     28.09 o 
  11   4  16       33.14      -17.81     40.35 o 
 -12   5  16       71.62       81.24     53.39 o 
 -11   5  16       38.11       12.79     28.53 o 
 -10   5  16      477.66      519.93     41.64 o 
  -9   5  16        3.98      -20.65     20.65 o 
  -8   5  16      113.99       86.97     16.98 o 
  -7   5  16      610.76      569.74     25.43 o 
  -6   5  16       16.96      -11.40     11.40 o 
  -5   5  16       74.73       71.26     16.52 o 
  -4   5  16      229.99      240.09     21.39 o 
  -3   5  16      267.79      302.59     22.00 o 
  -2   5  16       23.65       28.04     11.12 o 
  -1   5  16        0.52       -9.46      9.46 o 
   0   5  16       54.43       62.77     12.56 o 
   1   5  16      212.87      238.01     17.12 o 
   2   5  16       33.35       18.50     15.65 o 
   3   5  16     2580.05     2564.53     64.89 o 
   4   5  16        5.03      -11.65     15.06 o 
   5   5  16       55.43       38.62     19.00 o 
   6   5  16      118.60      112.74     23.68 o 
   7   5  16      317.97      339.22     33.56 o 
   8   5  16      299.53      338.43     36.33 o 
   9   5  16        1.53        9.38     32.48 o 
  10   5  16        0.07       -3.21     20.80 o 
  11   5  16      117.85      189.10     37.40 o 
 -11   6  16       52.77       17.55     27.90 o 
 -10   6  16       25.29       26.95     25.91 o 
  -9   6  16      123.04       96.96     21.69 o 
  -8   6  16      161.02      188.76     20.95 o 
  -7   6  16       70.85       82.28     16.22 o 
  -6   6  16     1655.42     1554.18     43.39 o 
  -5   6  16       40.06       45.41     19.80 o 
  -4   6  16      266.44      288.68     24.41 o 
  -3   6  16        6.37        8.39     13.78 o 
  -2   6  16      926.62      897.92     32.30 o 
  -1   6  16       12.14       14.65     10.91 o 
   0   6  16      198.36      215.24     17.62 o 
   1   6  16       46.81       23.72     14.38 o 
   2   6  16       57.29       35.69     18.50 o 
   3   6  16      265.21      284.43     29.92 o 
   4   6  16      350.67      346.91     33.05 o 
   5   6  16       91.20       97.61     23.29 o 
   6   6  16      130.29      146.16     27.08 o 
   7   6  16       43.86       -0.27     19.98 o 
   8   6  16       30.52       47.41     25.37 o 
   9   6  16        1.20      -13.20     25.10 o 
  10   6  16      176.22      177.64     51.18 o 
 -11   7  16        7.57        7.87     29.23 o 
 -10   7  16      426.79      469.63     43.34 o 
  -9   7  16      102.73       78.79     24.13 o 
  -8   7  16       61.57       52.01     19.50 o 
  -7   7  16      111.22      106.21     19.23 o 
  -6   7  16      210.84      223.06     21.84 o 
  -5   7  16      221.31      215.00     21.05 o 
  -4   7  16      208.66      193.20     27.62 o 
  -3   7  16      159.18      160.64     20.54 o 
  -2   7  16      496.82      512.99     27.06 o 
  -1   7  16      173.67      173.08     25.43 o 
   0   7  16        3.19       -3.79     13.63 o 
   1   7  16       71.80       83.14     16.95 o 
   2   7  16     1114.53     1155.98     61.75 o 
   3   7  16      315.06      340.39     31.72 o 
   4   7  16      806.06      806.14     42.25 o 
   5   7  16      153.45      159.68     27.49 o 
   6   7  16        2.55      -18.19     20.14 o 
   7   7  16       10.49      -21.57     21.57 o 
   8   7  16      136.70      109.79     27.81 o 
   9   7  16        1.39      -22.64     35.92 o 
  10   7  16        0.42      -39.86     39.86 o 
 -10   8  16        1.90      -28.36     28.36 o 
  -9   8  16      105.07      129.17     26.63 o 
  -8   8  16      617.33      605.13     34.83 o 
  -7   8  16      456.72      466.30     26.88 o 
  -6   8  16       79.57       70.64     18.37 o 
  -5   8  16      188.93      182.88     20.92 o 
  -4   8  16        0.01      -11.78     11.78 o 
  -3   8  16       86.46       66.38     23.12 o 
  -2   8  16       60.15       30.56     20.49 o 
  -1   8  16      776.59      756.00     39.59 o 
   0   8  16       13.56       -3.39     17.18 o 
   1   8  16      820.82      772.10     32.01 o 
   2   8  16       25.07       15.43     19.68 o 
   3   8  16      283.56      338.28     32.70 o 
   4   8  16       59.51       46.20     23.44 o 
   5   8  16      387.36      442.75     34.05 o 
   6   8  16        5.86      -18.34     22.61 o 
   7   8  16       83.86       33.02     23.82 o 
   8   8  16      113.82       97.96     31.96 o 
   9   8  16       85.82      121.05     48.71 o 
  -9   9  16      171.76      138.28     28.85 o 
  -8   9  16      664.43      626.36     38.46 o 
  -7   9  16       57.38       50.47     28.83 o 
  -6   9  16      285.00      259.28     25.24 o 
  -5   9  16      150.02      134.77     21.23 o 
  -4   9  16      227.53      181.58     25.81 o 
  -3   9  16      139.02      154.76     40.07 o 
  -2   9  16       39.43       -4.52     16.19 o 
  -1   9  16      213.27      246.17     32.57 o 
   0   9  16       82.33       71.45     25.59 o 
   1   9  16        4.26       -9.27     17.30 o 
   2   9  16      119.76      132.04     33.95 o 
   3   9  16      800.40      875.20     46.59 o 
   4   9  16       47.11       47.90     31.49 o 
   5   9  16        0.07      -22.15     24.09 o 
   6   9  16      210.01      200.95     32.81 o 
   7   9  16      351.75      447.33     43.99 o 
   8   9  16      363.85      278.02     59.54 o 
  -8  10  16        0.03        8.37     45.27 o 
  -7  10  16        4.66        5.22     38.38 o 
  -6  10  16       53.63       23.84     27.32 o 
  -5  10  16       25.89       48.01     21.12 o 
  -4  10  16       96.88       61.37     21.06 o 
  -3  10  16      124.84      124.42     23.46 o 
  -2  10  16       29.11        2.10     17.71 o 
  -1  10  16        0.37      -19.79     28.32 o 
   0  10  16      269.20      270.15     48.22 o 
   1  10  16       15.38      -17.18     22.74 o 
   2  10  16      301.68      291.47     36.36 o 
   3  10  16        8.78       10.72     25.72 o 
   4  10  16      143.26      138.67     33.23 o 
   5  10  16       36.63      -23.19     24.79 o 
   6  10  16        6.88       33.35     29.55 o 
   7  10  16        0.03       21.16     43.30 o 
  -6  11  16      165.64      128.90     83.16 o 
  -5  11  16      207.70      250.83     38.60 o 
  -4  11  16        9.22      -18.86     20.70 o 
  -3  11  16      156.35      144.69     26.67 o 
  -2  11  16      192.06      203.46     27.72 o 
  -1  11  16       93.86      115.65     22.88 o 
   0  11  16       19.26      -11.22     17.58 o 
   1  11  16       82.54       95.57     29.48 o 
   2  11  16        9.95      -34.44     34.44 o 
   3  11  16       72.83       90.53     30.79 o 
   4  11  16        1.44      -10.98     27.83 o 
   5  11  16      282.82      266.62     40.87 o 
  -3  12  16       12.24      -37.89     37.89 o 
  -2  12  16        6.30        7.16     23.12 o 
  -1  12  16      113.48       80.49     25.34 o 
   0  12  16        0.94       -3.40     22.99 o 
   1  12  16       33.18      -18.62     28.23 o 
   2  12  16       34.12       16.05     28.43 o 
   3  12  16      217.54      295.06     42.81 o 
 -13   0  17       15.01      -33.46     36.91 o 
 -11   0  17       33.09      -27.06     33.46 o 
  -9   0  17      352.15      421.21     54.62 o 
  -7   0  17      107.94       70.37     31.00 o 
  -5   0  17      354.12      344.57     32.72 o 
  -3   0  17     2096.84     2032.36     89.31 o 
  -1   0  17     1162.70     1062.57     36.49 o 
   1   0  17      210.94      210.11     33.46 o 
   3   0  17     4091.13     4153.05    111.21 o 
   5   0  17       59.82       44.70     17.73 o 
   7   0  17     1580.35     1494.13     52.17 o 
   9   0  17      551.47      594.89     38.77 o 
  11   0  17        2.24      -25.18     25.18 o 
 -13   1  17       12.50        3.64     27.74 o 
 -12   1  17       45.82       19.85     60.03 o 
 -11   1  17      287.90      379.67     41.41 o 
 -10   1  17      126.01       92.02     27.49 o 
  -9   1  17        8.01       17.58     20.33 o 
  -8   1  17        2.32        2.54     17.84 o 
  -7   1  17       31.22        3.07     17.09 o 
  -6   1  17       14.76       20.27     16.15 o 
  -5   1  17      419.47      375.91     22.09 o 
  -4   1  17       13.49      -10.45     10.45 o 
  -3   1  17        0.08       -9.33      9.33 o 
  -2   1  17        0.34       -8.83      8.83 o 
  -1   1  17      959.70      961.60     24.65 o 
   0   1  17       73.13       67.54     11.46 o 
   1   1  17     1967.68     1920.28     47.15 o 
   2   1  17       34.95       38.28     17.71 o 
   3   1  17      794.10      787.41     36.86 o 
   4   1  17        0.93       -3.19     11.63 o 
   5   1  17      457.71      458.67     24.30 o 
   6   1  17      200.43      204.63     18.32 o 
   7   1  17       76.20       87.36     15.35 o 
   8   1  17        0.00      -13.62     13.62 o 
   9   1  17      246.09      301.23     23.67 o 
  10   1  17        4.22      -12.90     15.82 o 
  11   1  17       79.61       62.66     20.28 o 
  12   1  17       15.91      -20.35     20.35 o 
 -12   2  17       35.64       -5.90     37.64 o 
 -11   2  17      227.97      274.86     36.68 o 
 -10   2  17      689.14      614.32     40.53 o 
  -9   2  17      256.35      295.75     34.44 o 
  -8   2  17       72.04       27.49     21.50 o 
  -7   2  17        0.12      -14.09     17.04 o 
  -6   2  17       92.87       72.22     24.15 o 
  -5   2  17      337.26      333.68     21.34 o 
  -4   2  17        0.83      -10.95     10.95 o 
  -3   2  17      569.74      542.76     28.13 o 
  -2   2  17        3.18       -5.06      9.47 o 
  -1   2  17      191.44      208.05     15.58 o 
   0   2  17      196.13      239.69     15.91 o 
   1   2  17     1684.33     1582.81     36.21 o 
   2   2  17      262.19      310.46     28.87 o 
   3   2  17      189.50      179.24     23.28 o 
   4   2  17       50.25       67.63     19.10 o 
   5   2  17        5.34      -14.89     14.89 o 
   6   2  17       27.86        9.13     13.88 o 
   7   2  17      202.49      221.26     23.58 o 
   8   2  17       33.59       30.10     14.81 o 
   9   2  17      176.81      176.25     20.31 o 
  10   2  17       94.32       56.36     18.97 o 
  11   2  17       12.60      -18.76     18.93 o 
 -12   3  17        4.89      -27.13     27.13 o 
 -11   3  17       78.23       95.17     29.42 o 
 -10   3  17      182.92      168.76     40.10 o 
  -9   3  17      211.01      215.58     31.82 o 
  -8   3  17       47.12       32.83     25.59 o 
  -7   3  17      122.40      125.82     32.23 o 
  -6   3  17      161.14      161.07     19.91 o 
  -5   3  17      191.44      187.37     20.07 o 
  -4   3  17      209.17      247.08     21.39 o 
  -3   3  17      643.75      695.65     23.41 o 
  -2   3  17       67.77       66.13     11.90 o 
  -1   3  17     1108.40     1090.89     26.97 o 
   0   3  17       36.09       23.85     10.63 o 
   1   3  17      292.53      284.99     20.71 o 
   2   3  17      145.19      181.67     23.12 o 
   3   3  17        0.56       28.54     20.67 o 
   4   3  17      387.58      358.42     27.99 o 
   5   3  17     1402.63     1350.71     49.92 o 
   6   3  17      261.61      270.10     30.61 o 
   7   3  17      412.24      396.00     32.01 o 
   8   3  17       26.90       30.63     16.52 o 
   9   3  17       22.38       21.56     18.53 o 
  10   3  17       29.66       16.16     17.30 o 
  11   3  17       28.09       23.75     19.26 o 
 -12   4  17       18.88       -0.26     43.79 o 
 -11   4  17       84.46       76.36     29.40 o 
 -10   4  17        2.35      -28.29     28.29 o 
  -9   4  17       52.70       73.24     26.42 o 
  -8   4  17      257.68      262.86     39.37 o 
  -7   4  17       19.08        1.53     12.77 o 
  -6   4  17        2.05       -8.06     14.43 o 
  -5   4  17      114.23      120.23     18.69 o 
  -4   4  17      109.28       95.23     17.13 o 
  -3   4  17      845.12      777.57     29.43 o 
  -2   4  17      142.41      151.32     15.71 o 
  -1   4  17      132.60      122.10     14.08 o 
   0   4  17       55.63       53.70     13.92 o 
   1   4  17       59.43       55.16     17.50 o 
   2   4  17      868.39      808.47     38.27 o 
   3   4  17     1977.12     1988.43     58.28 o 
   4   4  17       78.02       36.30     19.69 o 
   5   4  17       18.35        8.96     21.65 o 
   6   4  17        0.12      -29.23     32.48 o 
   7   4  17      482.74      489.27     35.51 o 
   8   4  17      240.61      287.68     33.91 o 
   9   4  17       78.08       91.75     28.16 o 
  10   4  17      120.90      140.61     25.55 o 
  11   4  17        6.42       12.78     39.61 o 
 -11   5  17        0.08      -22.16     25.72 o 
 -10   5  17       62.41       30.09     27.31 o 
  -9   5  17        2.58       11.41     23.44 o 
  -8   5  17      673.68      650.78     27.65 o 
  -7   5  17      588.21      515.10     25.34 o 
  -6   5  17        3.23       -1.97     12.78 o 
  -5   5  17      265.23      267.63     22.82 o 
  -4   5  17      205.73      264.66     23.16 o 
  -3   5  17       59.18       66.01     16.13 o 
  -2   5  17      247.22      237.10     17.83 o 
  -1   5  17     1741.23     1709.79     35.35 o 
   0   5  17      244.01      235.96     17.81 o 
   1   5  17      666.32      646.07     27.77 o 
   2   5  17     1551.98     1606.66     52.51 o 
   3   5  17      620.79      603.71     52.90 o 
   4   5  17       78.42       67.21     21.23 o 
   5   5  17      330.62      340.33     32.18 o 
   6   5  17       27.88       17.02     18.28 o 
   7   5  17      110.78       82.14     40.10 o 
   8   5  17       12.90       31.15     23.63 o 
   9   5  17       25.32       23.57     25.56 o 
  10   5  17        0.09        3.46     26.73 o 
 -11   6  17      184.00      154.17     35.98 o 
 -10   6  17       42.21       62.37     28.28 o 
  -9   6  17      103.88       87.45     27.17 o 
  -8   6  17        0.03      -14.91     14.91 o 
  -7   6  17        0.08        3.43     15.48 o 
  -6   6  17      190.57      226.84     36.01 o 
  -5   6  17      747.71      735.30     39.97 o 
  -4   6  17        0.68      -14.11     14.11 o 
  -3   6  17      257.25      283.38     24.23 o 
  -2   6  17       97.50      103.87     17.48 o 
  -1   6  17      123.08       95.79     15.42 o 
   0   6  17        7.77       -1.95     11.49 o 
   1   6  17     1865.55     1856.69     56.79 o 
   2   6  17      298.95      342.61     41.83 o 
   3   6  17     2454.62     2489.27     67.67 o 
   4   6  17       50.01       51.50     19.64 o 
   5   6  17      146.05      123.74     25.14 o 
   6   6  17        5.42       -8.11     17.58 o 
   7   6  17      175.41      168.77     31.31 o 
   8   6  17        1.54        2.91     22.42 o 
   9   6  17      725.35      792.90     52.90 o 
  10   6  17        0.90      -37.89     37.89 o 
 -10   7  17      235.28      236.92     38.55 o 
  -9   7  17      291.75      291.55     31.39 o 
  -8   7  17       49.12       52.04     44.33 o 
  -7   7  17      530.62      464.71     26.20 o 
  -6   7  17        3.69      -14.97     14.97 o 
  -5   7  17      154.51      127.59     19.96 o 
  -4   7  17       67.46       71.10     18.92 o 
  -3   7  17      357.01      367.52     27.04 o 
  -2   7  17      320.70      333.38     26.93 o 
  -1   7  17      202.00      185.61     27.17 o 
   0   7  17      215.44      236.04     21.95 o 
   1   7  17      276.16      309.40     33.21 o 
   2   7  17      691.09      704.61     38.97 o 
   3   7  17      150.77      128.16     33.95 o 
   4   7  17       22.61        1.21     21.23 o 
   5   7  17      383.41      420.74     38.65 o 
   6   7  17      259.87      282.40     35.60 o 
   7   7  17      716.38      736.11     45.23 o 
   8   7  17      118.13      109.66     31.77 o 
   9   7  17      246.06      299.13     39.67 o 
  -9   8  17       29.72       -3.92     24.24 o 
  -8   8  17       12.86        2.24     30.21 o 
  -7   8  17        0.04      -16.74     16.74 o 
  -6   8  17      276.00      291.93     24.44 o 
  -5   8  17      201.62      191.71     21.77 o 
  -4   8  17       45.70       49.72     16.04 o 
  -3   8  17      465.50      458.65     28.99 o 
  -2   8  17      147.37      178.72     42.07 o 
  -1   8  17      149.06      139.37     26.24 o 
   0   8  17       54.43       45.75     22.27 o 
   1   8  17      645.00      627.12     38.74 o 
   2   8  17       16.60       21.51     19.69 o 
   3   8  17      343.49      391.95     37.05 o 
   4   8  17      204.27      260.33     34.26 o 
   5   8  17        0.34      -21.44     21.44 o 
   6   8  17       65.87       34.55     27.88 o 
   7   8  17       19.67        0.60     27.30 o 
   8   8  17        6.45       31.44     28.69 o 
  -8   9  17      656.38      581.78     37.87 o 
  -7   9  17       76.28       72.85     24.00 o 
  -6   9  17        2.12      -15.80     15.80 o 
  -5   9  17      154.55      132.12     20.76 o 
  -4   9  17      934.33      881.89     39.28 o 
  -3   9  17      152.58      157.85     23.98 o 
  -2   9  17       31.17       15.25     31.98 o 
  -1   9  17      121.45      148.14     29.39 o 
   0   9  17      151.40      190.72     30.76 o 
   1   9  17       36.46       20.91     29.52 o 
   2   9  17      101.44       84.73     39.86 o 
   3   9  17       36.32       -3.44     25.59 o 
   4   9  17       10.44       -3.91     24.88 o 
   5   9  17      724.76      804.73     71.35 o 
   6   9  17        5.85      -22.93     22.93 o 
   7   9  17       14.31       -9.35     28.13 o 
  -7  10  17        8.95      -26.08     30.18 o 
  -6  10  17       84.03       34.56     28.09 o 
  -5  10  17       15.53      -12.97     21.69 o 
  -4  10  17       31.41       26.67     18.88 o 
  -3  10  17        0.13      -21.22     21.59 o 
  -2  10  17      190.63      218.55     27.25 o 
  -1  10  17        1.02       11.03     18.25 o 
   0  10  17        8.64       14.39     24.99 o 
   1  10  17       25.55      -16.73     30.02 o 
   2  10  17        2.29      -22.08     22.08 o 
   3  10  17       93.10      106.61     31.13 o 
   4  10  17       84.40      103.37     31.82 o 
   5  10  17      458.47      509.91     46.29 o 
   6  10  17      164.07      171.50     37.50 o 
  -5  11  17        8.55      -21.95     21.95 o 
  -4  11  17       19.13        0.89     31.69 o 
  -3  11  17       24.82      -20.25     20.25 o 
  -2  11  17        3.59      -21.89     21.89 o 
  -1  11  17       71.52       69.03     30.24 o 
   0  11  17       70.71       71.19     22.94 o 
   1  11  17      163.83      156.98     31.57 o 
   2  11  17       56.79      132.37     32.66 o 
   3  11  17      289.22      359.43     43.48 o 
   4  11  17       24.38      -17.74     28.93 o 
  -1  12  17       18.37       66.43     47.24 o 
 -12   0  18     1188.56     1180.47     86.11 o 
 -10   0  18     6766.74     6367.36    167.80 o 
  -8   0  18     1567.82     1752.25     84.64 o 
  -6   0  18       58.22       62.00     30.51 o 
  -4   0  18       92.23       84.14     33.71 o 
  -2   0  18       11.52        2.71     14.15 o 
   0   0  18      309.66      326.57     24.24 o 
   2   0  18     1048.29     1083.53     59.54 o 
   4   0  18      361.38      352.81     42.32 o 
   6   0  18       32.35       20.35     18.05 o 
   8   0  18      388.92      372.51     34.68 o 
  10   0  18       93.69        3.24     26.09 o 
 -12   1  18        2.87      -27.65     27.65 o 
 -11   1  18      623.00      566.53     42.97 o 
 -10   1  18      296.81      361.19     40.18 o 
  -9   1  18     2781.69     2588.17     74.98 o 
  -8   1  18      344.36      358.01     33.12 o 
  -7   1  18      157.91      167.65     27.14 o 
  -6   1  18       49.96       14.44     19.13 o 
  -5   1  18      169.49      179.93     20.26 o 
  -4   1  18      214.76      245.87     18.08 o 
  -3   1  18      288.86      275.10     18.17 o 
  -2   1  18      397.91      406.54     18.70 o 
  -1   1  18        9.65       15.70     10.22 o 
   0   1  18        1.63       -6.33      9.10 o 
   1   1  18       15.30       -0.56     17.47 o 
   2   1  18       34.30       21.00     16.39 o 
   3   1  18     2620.91     2453.46     63.67 o 
   4   1  18        2.09      -15.81     15.81 o 
   5   1  18      297.41      290.08     29.55 o 
   6   1  18       13.78        1.76     14.20 o 
   7   1  18      480.75      410.54     23.42 o 
   8   1  18      296.36      321.87     24.06 o 
   9   1  18       11.70       -2.07     15.43 o 
  10   1  18       39.28       30.08     18.58 o 
  11   1  18        9.51      -19.01     19.01 o 
 -12   2  18        0.23      -27.58     27.58 o 
 -11   2  18        1.72        6.40     36.41 o 
 -10   2  18      439.54      410.24     40.88 o 
  -9   2  18      744.26      681.26     72.83 o 
  -8   2  18      194.02      190.26     28.02 o 
  -7   2  18       30.09        0.40     27.56 o 
  -6   2  18      396.76      416.10     25.09 o 
  -5   2  18      120.30      108.14     18.20 o 
  -4   2  18      438.32      425.53     23.48 o 
  -3   2  18      203.13      209.28     17.08 o 
  -2   2  18     1286.04     1255.83     36.81 o 
  -1   2  18      232.64      233.13     16.78 o 
   0   2  18       95.63      118.31     13.82 o 
   1   2  18       76.57       94.04     20.10 o 
   2   2  18     1574.71     1530.34     50.10 o 
   3   2  18     1082.33     1071.31     46.75 o 
   4   2  18      237.27      177.64     25.74 o 
   5   2  18      228.11      221.92     26.68 o 
   6   2  18     1217.06     1121.22     48.00 o 
   7   2  18       61.82       67.04     22.49 o 
   8   2  18      203.63      213.51     35.13 o 
   9   2  18       73.23       67.03     22.37 o 
  10   2  18      639.21      641.91     30.41 o 
  11   2  18        1.01      -19.28     19.28 o 
 -12   3  18        0.13       -4.57     31.45 o 
 -11   3  18       63.38       40.82     69.63 o 
 -10   3  18      362.57      367.94     40.87 o 
  -9   3  18      612.67      561.56     41.05 o 
  -8   3  18      277.57      374.00     37.39 o 
  -7   3  18       21.77        1.50     19.40 o 
  -6   3  18        0.16      -11.70     13.25 o 
  -5   3  18        0.59        2.51     13.88 o 
  -4   3  18        2.65       -3.05     13.67 o 
  -3   3  18      117.33      130.53     16.41 o 
  -2   3  18        0.13      -10.03     10.03 o 
  -1   3  18        0.75       -9.46      9.46 o 
   0   3  18        0.07       -9.29      9.29 o 
   1   3  18      248.71      297.12     28.34 o 
   2   3  18     1823.04     1901.62     56.54 o 
   3   3  18     1122.07     1167.86     46.08 o 
   4   3  18      694.77      636.85     36.51 o 
   5   3  18      216.08      198.39     26.48 o 
   6   3  18      469.47      407.43     32.50 o 
   7   3  18       58.07       25.29     21.54 o 
   8   3  18      161.09      203.15     35.43 o 
   9   3  18        0.79      -30.02     30.02 o 
  10   3  18       91.71      107.34     23.92 o 
  11   3  18       40.82      -16.84     23.22 o 
 -11   4  18       25.08       23.30     23.39 o 
 -10   4  18       43.93       14.70     25.88 o 
  -9   4  18       25.43       15.03     25.34 o 
  -8   4  18      321.12      377.37     38.39 o 
  -7   4  18       23.93       20.08     14.41 o 
  -6   4  18      154.72      110.37     19.75 o 
  -5   4  18       17.97       18.57     14.61 o 
  -4   4  18      146.55      142.58     19.86 o 
  -3   4  18      202.44      236.47     22.22 o 
  -2   4  18      424.65      347.78     18.91 o 
  -1   4  18      358.94      331.98     19.14 o 
   0   4  18      145.10      126.34     14.85 o 
   1   4  18      308.71      345.19     31.42 o 
   2   4  18      645.10      638.65     35.66 o 
   3   4  18     2001.12     1947.59     59.67 o 
   4   4  18        6.46      -14.70     18.40 o 
   5   4  18      329.13      321.98     32.97 o 
   6   4  18        0.91      -16.67     18.26 o 
   7   4  18       40.28       22.02     21.64 o 
   8   4  18        5.68        4.87     21.35 o 
   9   4  18      216.23      295.06     36.36 o 
  10   4  18       18.04        2.03     26.44 o 
 -11   5  18       13.81      -27.83     27.83 o 
 -10   5  18        0.33      -23.24     23.24 o 
  -9   5  18        3.94       -3.07     23.12 o 
  -8   5  18      105.66       62.90     21.10 o 
  -7   5  18        6.26       -6.22     13.83 o 
  -6   5  18       73.58       68.64     24.11 o 
  -5   5  18      338.81      351.86     25.58 o 
  -4   5  18      199.36      197.04     22.54 o 
  -3   5  18      599.26      614.94     29.26 o 
  -2   5  18       47.44       30.72     15.48 o 
  -1   5  18        7.12       -3.64     12.19 o 
   0   5  18      799.53      734.73     25.20 o 
   1   5  18      109.36      112.98     21.93 o 
   2   5  18        0.27      -16.31     16.31 o 
   3   5  18      466.81      508.06     41.83 o 
   4   5  18       29.39        3.08     19.03 o 
   5   5  18       46.75       24.48     20.57 o 
   6   5  18        6.80       35.23     23.82 o 
   7   5  18      175.87      205.80     32.18 o 
   8   5  18      215.36      204.70     34.40 o 
   9   5  18        4.26       -1.19     27.56 o 
  10   5  18       35.02      -20.30     34.69 o 
 -10   6  18      490.06      488.55     43.74 o 
  -9   6  18       99.34       74.46     29.90 o 
  -8   6  18       83.61       74.01     19.03 o 
  -7   6  18       74.32       68.05     18.32 o 
  -6   6  18      954.02      854.05     36.10 o 
  -5   6  18      218.98      235.22     25.00 o 
  -4   6  18      608.16      616.08     30.63 o 
  -3   6  18       12.56       -6.92     15.39 o 
  -2   6  18      357.13      362.83     27.16 o 
  -1   6  18      197.50      226.92     19.81 o 
   0   6  18        0.35       -9.56     12.35 o 
   1   6  18      139.35      159.98     26.44 o 
   2   6  18      203.82      249.54     30.62 o 
   3   6  18      308.31      317.71     38.14 o 
   4   6  18       59.55       58.01     21.91 o 
   5   6  18       46.14       51.86     23.39 o 
   6   6  18      291.08      360.39     37.69 o 
   7   6  18       20.37       29.39     24.24 o 
   8   6  18        0.04      -10.38     23.59 o 
   9   6  18       23.12        9.12     41.33 o 
  -9   7  18       10.17      -22.97     26.53 o 
  -8   7  18      305.86      349.05     28.05 o 
  -7   7  18      167.01      177.01     22.72 o 
  -6   7  18        4.45      -15.41     15.41 o 
  -5   7  18       10.58      -13.97     14.37 o 
  -4   7  18        1.43      -11.86     17.39 o 
  -3   7  18        0.12      -14.70     14.70 o 
  -2   7  18     1274.71     1160.86     46.18 o 
  -1   7  18       26.66       15.46     17.01 o 
   0   7  18      432.37      440.41     35.95 o 
   1   7  18       82.07       77.43     24.00 o 
   2   7  18       33.23       25.63     20.39 o 
   3   7  18        0.67      -18.85     18.85 o 
   4   7  18      227.10      254.57     40.60 o 
   5   7  18       14.05       -5.30     22.24 o 
   6   7  18        0.47      -19.46     22.20 o 
   7   7  18      191.06      263.68     45.27 o 
   8   7  18       46.76       19.32     52.65 o 
   9   7  18      105.66      128.43     49.21 o 
  -9   8  18        2.21      -43.30     43.30 o 
  -8   8  18        0.32      -21.46     21.46 o 
  -7   8  18        4.23      -13.11     17.81 o 
  -6   8  18        8.23      -10.07     16.75 o 
  -5   8  18       25.35       15.68     16.71 o 
  -4   8  18       19.76      -10.96     15.13 o 
  -3   8  18       15.23       -2.42     17.92 o 
  -2   8  18       25.36       18.54     20.04 o 
  -1   8  18       32.10        1.95     22.42 o 
   0   8  18       13.62      -21.22     21.22 o 
   1   8  18        0.18       -1.46     20.45 o 
   2   8  18      160.30      194.32     46.75 o 
   3   8  18        6.87      -16.65     21.44 o 
   4   8  18        0.56      -20.17     20.17 o 
   5   8  18      368.35      417.66     38.90 o 
   6   8  18        4.25       -1.84     26.09 o 
   7   8  18       28.51       27.67     27.66 o 
   8   8  18       33.42      -38.38     38.38 o 
  -8   9  18       14.22      -42.32     42.32 o 
  -7   9  18       51.88       24.24     24.67 o 
  -6   9  18       27.44       33.79     18.95 o 
  -5   9  18       12.18       24.85     21.59 o 
  -4   9  18       40.88       -4.49     18.72 o 
  -3   9  18       85.77       76.35     20.86 o 
  -2   9  18      381.22      405.41     38.04 o 
  -1   9  18      187.93      225.17     35.92 o 
   0   9  18       57.13       22.14     35.43 o 
   1   9  18       32.03       34.39     25.59 o 
   2   9  18       16.17       20.96     23.28 o 
   3   9  18      186.73      181.93     31.99 o 
   4   9  18       24.27      -13.73     30.51 o 
   5   9  18        1.94       38.39     27.78 o 
   6   9  18      377.06      525.13     45.05 o 
   7   9  18        5.04      -14.76     40.84 o 
  -6  10  18      455.68      458.66     37.92 o 
  -5  10  18       58.97       50.86     31.82 o 
  -4  10  18       30.53      -10.05     36.14 o 
  -3  10  18       12.42        3.82     20.74 o 
  -2  10  18        2.34      -11.37     25.53 o 
  -1  10  18      241.36      210.61     48.71 o 
   0  10  18       41.66      -28.05     36.91 o 
   1  10  18       37.19       -0.49     31.49 o 
   2  10  18        4.55      -23.60     23.60 o 
   3  10  18      112.89      112.82     68.64 o 
   4  10  18      110.68      217.53     55.11 o 
   5  10  18       37.52       11.95     53.14 o 
  -4  11  18       91.50       56.59     48.22 o 
  -3  11  18       75.30       37.45     23.32 o 
  -2  11  18      250.39      260.09     31.70 o 
  -1  11  18        2.93      -14.77     29.57 o 
   0  11  18      140.43      129.41     30.44 o 
   2  11  18        1.25      -37.89     37.89 o 
   3  11  18       14.42        1.23     30.62 o 
 -11   0  19      646.37      642.15     65.94 o 
  -9   0  19     2423.08     2288.61    101.37 o 
  -7   0  19        0.10       -5.90     29.03 o 
  -5   0  19       21.19       31.49     25.10 o 
  -3   0  19     1514.65     1558.26     48.71 o 
  -1   0  19     1812.49     1764.04     49.11 o 
   1   0  19       34.08       16.24     24.11 o 
   3   0  19     2684.54     2574.99     94.48 o 
   5   0  19      939.23      826.18     60.03 o 
   7   0  19        3.70      -17.79     19.05 o 
   9   0  19      532.73      614.28     41.57 o 
  11   0  19       17.21      -27.66     27.66 o 
 -11   1  19      358.52      464.23     44.35 o 
 -10   1  19      272.49      269.67     48.96 o 
  -9   1  19       10.19       11.74     23.47 o 
  -8   1  19       95.15       81.10     31.98 o 
  -7   1  19      478.90      483.79     36.01 o 
  -6   1  19       19.90       41.84     19.99 o 
  -5   1  19      586.60      606.00     28.31 o 
  -4   1  19      316.68      309.27     19.56 o 
  -3   1  19       42.01       26.12     11.85 o 
  -2   1  19      227.21      286.90     20.25 o 
  -1   1  19      860.16      858.32     30.87 o 
   0   1  19      111.86      107.31     21.22 o 
   1   1  19      946.25      948.44     40.18 o 
   2   1  19      111.84       89.79     21.54 o 
   3   1  19      480.82      526.09     32.88 o 
   4   1  19        0.62       -0.76     16.04 o 
   5   1  19       82.99      101.09     23.37 o 
   6   1  19       12.00       11.56     20.53 o 
   7   1  19      360.42      359.74     36.01 o 
   8   1  19        0.67      -13.71     15.12 o 
   9   1  19       25.14      -11.92     20.63 o 
  10   1  19        0.11      -18.73     18.73 o 
  11   1  19      124.19      177.99     25.01 o 
 -11   2  19       80.87       34.17     30.96 o 
 -10   2  19       16.41      -24.70     24.70 o 
  -9   2  19       40.25       21.40     24.36 o 
  -8   2  19        1.58       -7.44     39.61 o 
  -7   2  19      742.93      710.11     56.10 o 
  -6   2  19        2.25       -3.49     21.90 o 
  -5   2  19       72.37      100.37     18.88 o 
  -4   2  19       29.99       25.37     14.36 o 
  -3   2  19      496.13      521.31     22.21 o 
  -2   2  19      123.42      124.71     14.73 o 
  -1   2  19      134.55      139.07     16.01 o 
   0   2  19       21.58       18.28     17.36 o 
   1   2  19       68.00       76.64     28.54 o 
   2   2  19      177.03      200.44     28.08 o 
   3   2  19      713.00      654.73     37.40 o 
   4   2  19       11.13       -7.31     23.13 o 
   5   2  19       22.92       30.77     19.45 o 
   6   2  19        1.06      -19.14     19.14 o 
   7   2  19        0.36      -19.66     19.66 o 
   8   2  19        0.16      -19.60     19.60 o 
   9   2  19       98.71      114.17     29.83 o 
  10   2  19       57.22       78.93     21.26 o 
 -11   3  19      100.59       82.72     30.91 o 
 -10   3  19        1.71      -30.02     53.64 o 
  -9   3  19       61.82       -7.87     25.40 o 
  -8   3  19       21.43       12.46     23.14 o 
  -7   3  19      454.26      435.85     35.30 o 
  -6   3  19       63.95       41.25     17.01 o 
  -5   3  19      143.42      183.93     22.34 o 
  -4   3  19       31.06       16.81     17.76 o 
  -3   3  19      375.29      339.40     22.91 o 
  -2   3  19       28.02       46.38     13.22 o 
  -1   3  19      209.92      238.59     18.51 o 
   0   3  19       27.84       23.51     17.39 o 
   1   3  19     2230.55     2187.76     60.68 o 
   2   3  19      142.97      146.05     25.05 o 
   3   3  19      147.62      196.13     27.66 o 
   4   3  19       63.61       84.57     22.55 o 
   5   3  19      103.81       75.33     23.47 o 
   6   3  19       34.90       32.44     20.53 o 
   7   3  19      337.17      362.88     37.58 o 
   8   3  19       24.77      -14.91     31.74 o 
   9   3  19       29.47       19.98     58.56 o 
  10   3  19       13.64       34.54     38.38 o 
 -11   4  19        1.58      -24.24     25.92 o 
 -10   4  19       12.29      -22.14     23.94 o 
  -9   4  19      780.30      727.14     63.48 o 
  -8   4  19       63.28       56.38     46.25 o 
  -7   4  19       55.88       54.50     16.70 o 
  -6   4  19      123.65      130.83     20.33 o 
  -5   4  19       74.81      109.44     19.64 o 
  -4   4  19       62.33       62.88     17.92 o 
  -3   4  19      348.82      346.22     26.12 o 
  -2   4  19      108.29      119.83     16.35 o 
  -1   4  19      188.67      167.95     17.63 o 
   0   4  19      881.88      956.20     41.99 o 
   1   4  19        0.02      -15.65     15.65 o 
   2   4  19      156.24      164.07     24.94 o 
   3   4  19      250.83      287.58     32.27 o 
   4   4  19       56.44       44.21     21.99 o 
   5   4  19      326.58      341.80     35.71 o 
   6   4  19       17.26       -9.09     22.09 o 
   7   4  19        0.51      -18.73     19.13 o 
   8   4  19       12.03       27.21     25.22 o 
   9   4  19      423.39      493.44     43.95 o 
  10   4  19        0.00      -26.68     26.68 o 
 -10   5  19        1.34      -26.44     26.44 o 
  -9   5  19       14.08        3.32     26.53 o 
  -8   5  19      311.48      391.73     40.53 o 
  -7   5  19        5.05        2.68     15.74 o 
  -6   5  19       70.14       71.74     32.04 o 
  -5   5  19      680.30      656.01     41.27 o 
  -4   5  19        0.27      -12.93     15.05 o 
  -3   5  19        0.02      -14.77     14.91 o 
  -2   5  19      303.94      337.47     26.29 o 
  -1   5  19      290.94      336.51     21.07 o 
   0   5  19      720.75      718.28     38.27 o 
   1   5  19      182.82      166.25     25.91 o 
   2   5  19      162.51      208.32     29.05 o 
   3   5  19       67.05       92.44     22.98 o 
   4   5  19       15.55       -5.67     18.90 o 
   5   5  19      384.03      391.03     37.69 o 
   6   5  19       60.25       38.53     54.62 o 
   7   5  19       17.71       31.58     25.53 o 
   8   5  19        0.01      -23.47     23.47 o 
   9   5  19        5.66       10.60     28.82 o 
  -9   6  19      236.74      292.03     39.78 o 
  -8   6  19       28.85       10.36     18.22 o 
  -7   6  19       10.58       -0.30     16.55 o 
  -6   6  19        0.16      -11.45     15.19 o 
  -5   6  19       22.88       -7.91     16.56 o 
  -4   6  19      117.77      116.31     40.64 o 
  -3   6  19      548.76      518.92     29.23 o 
  -2   6  19      278.55      264.67     24.52 o 
  -1   6  19       97.37      132.29     21.19 o 
   0   6  19      132.25      148.55     27.13 o 
   1   6  19       11.77       -4.40     17.84 o 
   2   6  19       18.61       18.49     21.19 o 
   3   6  19      252.12      270.67     33.40 o 
   4   6  19        4.56       -8.51     21.16 o 
   5   6  19      189.71      216.86     31.48 o 
   6   6  19        0.76      -21.38     21.38 o 
   7   6  19       23.71       10.62     24.83 o 
   8   6  19       58.42      110.92     45.27 o 
   9   6  19        1.20       10.33     41.33 o 
  -9   7  19        0.36       23.88     29.01 o 
  -8   7  19       23.93      -18.48     18.48 o 
  -7   7  19       56.81       83.11     19.34 o 
  -6   7  19       84.96       96.43     19.26 o 
  -5   7  19      268.97      282.50     24.38 o 
  -4   7  19       13.45        1.74     16.90 o 
  -3   7  19       17.76       15.98     17.92 o 
  -2   7  19        9.10       -5.17     17.11 o 
  -1   7  19       42.29       -2.73     16.77 o 
   0   7  19      296.76      399.04     36.18 o 
   1   7  19      118.33      148.61     35.92 o 
   2   7  19     1030.36     1123.94     50.97 o 
   3   7  19       17.09       -8.22     55.85 o 
   4   7  19        7.27      -21.27     21.27 o 
   5   7  19       56.07       46.10     40.60 o 
   6   7  19      154.38      190.14     34.59 o 
   7   7  19      603.68      699.20     46.75 o 
   8   7  19       34.68       39.18     30.52 o 
  -8   8  19      162.95      171.55     35.53 o 
  -7   8  19      243.94      248.13     34.34 o 
  -6   8  19        8.07      -16.55     16.55 o 
  -5   8  19       39.07       -2.45     17.94 o 
  -4   8  19      143.73      143.36     22.42 o 
  -3   8  19      986.42      996.75     40.32 o 
  -2   8  19       58.11       54.54     24.51 o 
  -1   8  19      229.97      242.31     32.01 o 
   0   8  19       16.24      -26.57     26.57 o 
   1   8  19      174.68      155.30     55.60 o 
   2   8  19       51.33       62.33     32.23 o 
   3   8  19      362.26      438.21     41.06 o 
   4   8  19       11.28      -13.81     23.65 o 
   5   8  19       52.23       82.78     30.57 o 
   6   8  19        8.12        1.40     25.36 o 
   7   8  19        9.95      -48.22     48.22 o 
  -7   9  19      207.29      243.98     33.11 o 
  -6   9  19       88.89      104.57     23.42 o 
  -5   9  19      271.07      300.31     27.68 o 
  -4   9  19      216.71      223.71     29.26 o 
  -3   9  19      262.34      241.29     28.21 o 
  -2   9  19      125.32      128.33     40.10 o 
  -1   9  19      255.23      274.31     69.63 o 
   0   9  19      239.00      269.16     49.21 o 
   1   9  19      104.10       94.08     29.90 o 
   2   9  19        5.37      -25.78     25.84 o 
   3   9  19        0.17      -14.49     25.22 o 
   4   9  19       46.73       17.93     41.09 o 
   5   9  19      144.10      193.97     36.49 o 
   6   9  19       22.16      -28.51     28.51 o 
  -5  10  19       36.80        2.67     25.87 o 
  -4  10  19       89.22       55.05     25.26 o 
  -3  10  19        0.62        5.23     21.33 o 
  -2  10  19        0.32      -17.07     26.36 o 
   0  10  19       45.58       62.49     42.32 o 
   1  10  19      114.52       77.25     44.78 o 
   2  10  19        3.75        8.43     28.32 o 
   3  10  19       56.37       41.90     31.46 o 
   4  10  19      323.61      493.22     49.39 o 
  -2  11  19      167.77      170.26     54.62 o 
 -10   0  20       49.20       14.76     32.97 o 
  -8   0  20      523.26      479.77     55.60 o 
  -6   0  20       54.77       81.68     31.00 o 
  -4   0  20       60.34       78.50     22.96 o 
  -2   0  20        8.54       -3.87     16.48 o 
   0   0  20        5.64      -22.14     22.14 o 
   2   0  20     2164.58     2239.40     89.56 o 
   4   0  20        2.00       35.92     25.10 o 
   6   0  20        2.94      -20.67     24.11 o 
   8   0  20      114.86       74.08     35.92 o 
  10   0  20       23.43        7.77     28.69 o 
 -11   1  20       18.39      -28.53     28.53 o 
 -10   1  20      109.87      124.98     32.18 o 
  -9   1  20        7.80      -11.38     24.29 o 
  -8   1  20      147.28      143.66     30.78 o 
  -7   1  20       57.23       63.56     24.14 o 
  -6   1  20        3.70      -12.65     19.93 o 
  -5   1  20       74.06       67.66     17.01 o 
  -4   1  20       36.12       15.66     15.50 o 
  -3   1  20     2828.10     2670.01     84.80 o 
  -2   1  20       39.00       37.87     17.90 o 
  -1   1  20     1007.02      973.57     27.98 o 
   0   1  20      106.92       88.58     20.65 o 
   1   1  20     3437.49     3285.56     74.26 o 
   2   1  20       88.32      108.32     24.53 o 
   3   1  20      545.35      551.06     35.14 o 
   4   1  20      118.64      142.09     54.37 o 
   5   1  20      355.36      363.80     34.75 o 
   6   1  20       17.13        4.37     18.96 o 
   7   1  20        1.01       -6.29     21.73 o 
   8   1  20      105.63      124.04     29.74 o 
   9   1  20       82.50       75.49     23.28 o 
  10   1  20      196.90      266.36     28.44 o 
 -11   2  20       79.21       91.75     37.89 o 
 -10   2  20      320.02      342.00     45.27 o 
  -9   2  20       17.46      -24.60     24.60 o 
  -8   2  20      148.58      143.94     30.02 o 
  -7   2  20        0.67      -20.87     20.87 o 
  -6   2  20       91.55       27.92     22.04 o 
  -5   2  20       74.74       71.31     18.26 o 
  -4   2  20        0.59        3.24     15.00 o 
  -3   2  20        1.57       -3.24     12.03 o 
  -2   2  20        4.62      -10.93     12.05 o 
  -1   2  20      193.83      179.59     16.97 o 
   0   2  20       65.60       30.64     19.95 o 
   1   2  20      142.97      124.07     24.51 o 
   2   2  20     4012.15     4057.21     84.72 o 
   3   2  20      467.94      459.00     33.91 o 
   4   2  20       67.87       51.63     21.40 o 
   5   2  20       30.51       30.26     21.57 o 
   6   2  20      951.15      930.80     47.65 o 
   7   2  20        5.97      -20.45     20.45 o 
   8   2  20      116.16      116.14     29.40 o 
   9   2  20        3.99      -22.58     22.58 o 
  10   2  20       77.47       96.15     30.61 o 
 -10   3  20       15.16      -24.62     38.14 o 
  -9   3  20       25.66       -8.95     48.96 o 
  -8   3  20      575.58      584.07     42.41 o 
  -7   3  20       13.71       -1.42     24.85 o 
  -6   3  20       13.41      -14.58     15.71 o 
  -5   3  20       13.36       -7.51     23.46 o 
  -4   3  20        0.04      -14.75     14.75 o 
  -3   3  20      761.21      699.81     30.72 o 
  -2   3  20      111.20      101.69     15.63 o 
  -1   3  20       30.65        7.71     12.50 o 
   0   3  20        1.37       -9.48     16.95 o 
   1   3  20      180.51      207.06     28.36 o 
   2   3  20       31.34       -5.73     47.24 o 
   3   3  20      216.68      307.20     31.66 o 
   4   3  20      196.25      211.84     28.36 o 
   5   3  20      218.41      192.89     29.63 o 
   6   3  20      109.66       61.96     33.95 o 
   7   3  20        0.42      -22.67     25.59 o 
   8   3  20      135.55      109.98     30.27 o 
   9   3  20       12.51      -27.06     27.06 o 
 -10   4  20        1.65      -11.07     27.13 o 
  -9   4  20        0.10      -34.44     34.44 o 
  -8   4  20       11.79       -4.71     22.35 o 
  -7   4  20       79.49       89.70     27.83 o 
  -6   4  20       24.99       14.37     24.26 o 
  -5   4  20      484.22      471.60     28.86 o 
  -4   4  20        5.57       -5.77     19.22 o 
  -3   4  20        3.39      -13.43     14.83 o 
  -2   4  20      120.51       97.02     15.49 o 
  -1   4  20      342.50      355.38     21.59 o 
   0   4  20       20.47       27.26     31.98 o 
   1   4  20      431.07      446.22     32.87 o 
   2   4  20      750.92      780.59     47.73 o 
   3   4  20      309.85      313.20     34.27 o 
   4   4  20      230.47      295.52     39.61 o 
   5   4  20      165.27      121.14     26.60 o 
   6   4  20       16.60      -21.03     21.03 o 
   7   4  20        0.15      -31.98     31.98 o 
   8   4  20      322.81      408.87     45.52 o 
   9   4  20        0.29       -0.96     44.04 o 
  -9   5  20      178.78      154.82     59.29 o 
  -8   5  20        9.82      -19.35     24.86 o 
  -7   5  20      262.90      282.95     23.92 o 
  -6   5  20       13.46      -18.05     18.05 o 
  -5   5  20       43.99       24.65     18.82 o 
  -4   5  20        0.02      -16.32     16.32 o 
  -3   5  20      782.41      805.56     34.13 o 
  -2   5  20       82.98       78.93     18.18 o 
  -1   5  20      140.34      173.36     18.82 o 
   0   5  20      191.39      216.77     29.20 o 
   1   5  20       29.67       21.00     21.74 o 
   2   5  20        8.70      -26.33     26.33 o 
   3   5  20       15.33        8.12     19.14 o 
   4   5  20      492.77      576.35     71.35 o 
   5   5  20       12.30      -17.12     21.44 o 
   6   5  20       25.98       44.32     25.84 o 
   7   5  20       30.25       12.10     26.88 o 
   8   5  20       49.86       13.73     28.53 o 
   9   5  20        2.18      -41.83     41.83 o 
  -9   6  20        8.16      -23.97     32.48 o 
  -8   6  20       68.48       59.34     29.87 o 
  -7   6  20        3.43      -16.35     16.35 o 
  -6   6  20      134.29      147.62     20.94 o 
  -5   6  20       77.24       55.01     22.24 o 
  -4   6  20      123.67      142.97     23.28 o 
  -3   6  20        3.32      -14.71     16.85 o 
  -2   6  20       55.64       85.47     19.12 o 
  -1   6  20       69.67       67.48     23.94 o 
   0   6  20      118.94      105.35     24.03 o 
   1   6  20        0.85      -11.11     22.64 o 
   2   6  20      938.74      988.51     61.26 o 
   3   6  20       35.58       23.39     23.63 o 
   4   6  20        0.15      -12.30     23.13 o 
   5   6  20       11.09      -25.59     25.59 o 
   6   6  20      455.32      519.13     41.93 o 
   7   6  20        8.96       23.97     26.95 o 
   8   6  20       11.59      -25.12     29.20 o 
  -8   7  20      415.37      442.56     38.49 o 
  -7   7  20       35.18       32.46     19.50 o 
  -6   7  20      170.32      168.36     24.15 o 
  -5   7  20        0.79      -34.20     34.20 o 
  -4   7  20       16.91       21.62     22.81 o 
  -3   7  20       14.62       10.94     18.32 o 
  -2   7  20      527.18      518.16     31.85 o 
  -1   7  20        1.76       -6.95     31.98 o 
   0   7  20      458.22      459.66     41.57 o 
   1   7  20      262.12      246.06     32.35 o 
   2   7  20       32.04       18.31     26.57 o 
   3   7  20        0.02       -2.73     23.65 o 
   4   7  20        6.51       25.52     25.34 o 
   5   7  20        4.75      -29.03     29.03 o 
   6   7  20        0.02      -13.83     26.78 o 
   7   7  20        0.45       -6.48     35.67 o 
  -7   8  20        0.91      -18.91     18.91 o 
  -6   8  20       30.08      -18.05     18.05 o 
  -5   8  20       11.25       -3.75     20.95 o 
  -4   8  20       16.60       22.02     27.65 o 
  -3   8  20      311.30      349.11     34.39 o 
  -2   8  20       51.02       27.14     26.44 o 
  -1   8  20       18.48      -11.32     29.52 o 
   0   8  20        6.82      -28.54     28.54 o 
   1   8  20       41.56       48.21     40.35 o 
   2   8  20        7.11      -12.49     31.74 o 
   3   8  20        2.56      -25.18     25.18 o 
   4   8  20        2.63       -0.34     61.75 o 
   5   8  20        8.09      -22.30     25.28 o 
   6   8  20       17.46       -0.94     28.85 o 
  -6   9  20        0.26      -19.12     19.12 o 
  -5   9  20       39.96       46.98     21.14 o 
  -4   9  20        0.14      -21.00     21.00 o 
  -3   9  20        2.74       -1.03     20.16 o 
  -2   9  20      188.83      192.50     34.44 o 
  -1   9  20      125.47      137.78     44.29 o 
   0   9  20      215.94      202.24     50.68 o 
   1   9  20       62.16       89.56     39.37 o 
   2   9  20       29.20       27.80     27.30 o 
   3   9  20       49.54      -18.83     27.73 o 
   4   9  20      149.02      130.68     34.51 o 
   5   9  20       31.45       36.00     31.10 o 
  -4  10  20        2.30       73.32     45.76 o 
  -3  10  20       58.11      -42.81     42.81 o 
  -2  10  20       83.11       27.15     26.58 o 
  -1  10  20      137.86      161.40     49.21 o 
   0  10  20        4.58      -36.41     36.41 o 
   1  10  20       15.15       76.76     45.27 o 
  -9   0  21       59.20       34.94     38.87 o 
  -7   0  21     1111.25     1175.06     74.30 o 
  -5   0  21      260.21      254.89     44.78 o 
  -3   0  21       54.26       31.24     19.95 o 
  -1   0  21      551.05      602.29     50.68 o 
   1   0  21      731.20      743.02     56.59 o 
   3   0  21     1530.49     1585.44     81.19 o 
   5   0  21      509.30      490.59     52.65 o 
   7   0  21      107.76      120.56     39.86 o 
   9   0  21        0.04       13.78     38.87 o 
 -10   1  21       34.84      -17.40     29.05 o 
  -9   1  21      199.72      258.33     46.50 o 
  -8   1  21       42.05       50.21     33.71 o 
  -7   1  21        0.36       14.11     24.51 o 
  -6   1  21        5.02      -20.17     20.17 o 
  -5   1  21      377.46      384.78     32.35 o 
  -4   1  21        2.63      -15.14     15.14 o 
  -3   1  21      219.15      277.88     21.15 o 
  -2   1  21      301.11      310.91     21.15 o 
  -1   1  21        0.07       13.60     18.78 o 
   0   1  21       79.69       56.32     31.00 o 
   1   1  21      590.36      648.07     38.58 o 
   2   1  21        5.67      -11.20     19.68 o 
   3   1  21       33.06        9.68     20.25 o 
   4   1  21      107.36       93.16     25.02 o 
   5   1  21       16.93      -11.61     19.25 o 
   6   1  21       25.68       10.76     20.80 o 
   7   1  21      109.96       64.96     27.08 o 
   8   1  21        5.93      -18.98     25.34 o 
   9   1  21       49.35      -10.47     68.15 o 
 -10   2  21       44.32       32.13     31.00 o 
  -9   2  21       82.07       33.29     26.84 o 
  -8   2  21        0.53      -24.35     24.35 o 
  -7   2  21      392.81      441.34     37.91 o 
  -6   2  21       16.46        0.98     21.57 o 
  -5   2  21        4.21      -19.05     19.05 o 
  -4   2  21       26.29       12.85     16.27 o 
  -3   2  21      238.52      258.20     23.92 o 
  -2   2  21        0.62      -11.21     12.47 o 
  -1   2  21       57.01       51.56     19.95 o 
   0   2  21       47.86       34.33     20.04 o 
   1   2  21      347.78      396.87     37.40 o 
   2   2  21        6.69      -10.85     28.54 o 
   3   2  21        4.12       15.23     21.40 o 
   4   2  21        0.07       -0.86     19.10 o 
   5   2  21      218.18      214.61     30.60 o 
   6   2  21        6.04      -20.74     20.74 o 
   7   2  21       68.09       49.88     36.41 o 
   8   2  21      124.31       79.22     28.67 o 
   9   2  21       23.01       23.50     30.51 o 
 -10   3  21       19.78       -6.39     30.44 o 
  -9   3  21      527.02      523.87     44.01 o 
  -8   3  21        3.57      -14.86     24.88 o 
  -7   3  21      316.04      290.56     37.21 o 
  -6   3  21       74.44       76.76     26.62 o 
  -5   3  21      708.44      670.73     32.19 o 
  -4   3  21      276.68      327.25     30.16 o 
  -3   3  21      594.01      568.03     39.51 o 
  -2   3  21      394.11      383.23     22.64 o 
  -1   3  21      213.56      256.00     30.43 o 
   0   3  21       27.61       58.06     39.12 o 
   1   3  21      130.38      135.15     27.46 o 
   2   3  21      994.17     1001.29     47.49 o 
   3   3  21      797.72      770.22     42.06 o 
   4   3  21      198.63      164.36     29.90 o 
   5   3  21        0.01      -14.79     20.25 o 
   6   3  21       17.21      -19.14     19.14 o 
   7   3  21        4.83      -20.55     22.09 o 
   8   3  21      133.15      198.46     35.83 o 
   9   3  21       18.75      -24.11     37.40 o 
  -9   4  21       23.73       21.65     27.84 o 
  -8   4  21       68.12       44.20     27.77 o 
  -7   4  21      321.56      434.20     42.56 o 
  -6   4  21       20.19       -7.19     18.79 o 
  -5   4  21      262.39      295.03     27.84 o 
  -4   4  21      141.66      129.37     22.43 o 
  -3   4  21      154.34      156.39     22.02 o 
  -2   4  21      110.61      108.04     25.45 o 
  -1   4  21      448.76      519.47     36.00 o 
   0   4  21      241.21      274.93     35.92 o 
   1   4  21       72.72       66.86     24.29 o 
   2   4  21        1.02      -19.10     19.10 o 
   3   4  21      155.09      185.60     30.52 o 
   4   4  21       43.50        5.53     37.64 o 
   5   4  21      164.36      179.78     40.84 o 
   6   4  21      160.90      182.57     31.95 o 
   7   4  21       14.27       13.24     29.28 o 
   8   4  21      235.90      347.57     55.85 o 
  -9   5  21      183.93      129.56     32.92 o 
  -8   5  21        4.41      -35.88     37.40 o 
  -7   5  21       71.17       42.56     18.93 o 
  -6   5  21        1.62      -18.77     18.77 o 
  -5   5  21      133.83      162.47     27.86 o 
  -4   5  21       36.67       16.25     19.15 o 
  -3   5  21      568.98      579.32     31.10 o 
  -2   5  21      372.80      381.43     29.53 o 
  -1   5  21        0.45      -20.80     20.80 o 
   0   5  21      780.21      798.88     43.08 o 
   1   5  21      127.81      172.52     30.06 o 
   2   5  21        7.55      -21.58     21.58 o 
   3   5  21      122.31      129.29     26.60 o 
   4   5  21       12.60      -23.04     23.04 o 
   5   5  21        0.19      -21.79     21.79 o 
   6   5  21        0.35      -30.75     30.75 o 
   7   5  21        1.67      -14.84     24.91 o 
   8   5  21        8.20       -4.43     40.84 o 
  -8   6  21        0.04      -20.01     29.40 o 
  -7   6  21      778.59      705.26     32.98 o 
  -6   6  21       59.79       65.90     19.02 o 
  -5   6  21        0.06      -23.47     23.47 o 
  -4   6  21       52.34       45.97     20.98 o 
  -3   6  21        9.66       -1.59     17.52 o 
  -2   6  21      218.34      196.13     25.10 o 
  -1   6  21     1593.10     1633.67     87.59 o 
   0   6  21        0.03       -9.03     19.95 o 
   1   6  21     1121.53     1103.45     70.86 o 
   2   6  21       90.33       83.92     27.08 o 
   3   6  21       27.14       21.17     25.88 o 
   4   6  21        3.62      -23.09     23.09 o 
   5   6  21      101.10      126.94     31.66 o 
   6   6  21        8.06      -28.01     28.01 o 
   7   6  21      506.91      547.98     47.57 o 
  -8   7  21        2.51       -9.53     31.31 o 
  -7   7  21        0.01      -19.73     19.73 o 
  -6   7  21        7.43      -18.26     18.26 o 
  -5   7  21      219.13      269.46     37.05 o 
  -4   7  21      311.53      263.02     29.21 o 
  -3   7  21      271.72      311.25     29.96 o 
  -2   7  21      491.80      459.50     31.49 o 
  -1   7  21        9.97       39.37     37.89 o 
   0   7  21      303.06      328.70     53.64 o 
   1   7  21      466.29      493.17     40.14 o 
   2   7  21        1.10      -23.74     23.74 o 
   3   7  21      431.77      508.88     43.96 o 
   4   7  21      507.68      564.07     45.71 o 
   5   7  21        2.48      -22.77     24.86 o 
   6   7  21        0.37       28.29     27.49 o 
  -6   8  21       26.62       23.75     31.39 o 
  -5   8  21      236.99      227.43     27.17 o 
  -4   8  21        3.49      -10.29     34.69 o 
  -3   8  21      559.15      554.35     36.06 o 
  -2   8  21       59.81      100.14     29.71 o 
  -1   8  21      569.69      551.12     58.06 o 
   0   8  21      244.96      292.29     53.14 o 
   1   8  21       16.43      -26.07     28.79 o 
   2   8  21        0.50      -15.50     23.87 o 
   3   8  21        6.52      -22.86     27.11 o 
   4   8  21       18.24       -8.15     29.87 o 
   5   8  21       37.65       10.23     38.38 o 
  -5   9  21      124.94       82.67     45.76 o 
  -4   9  21       34.17       -3.18     25.34 o 
  -3   9  21      182.87      168.78     55.60 o 
  -2   9  21      105.32       68.89     39.37 o 
  -1   9  21       40.45       63.97     39.37 o 
   0   9  21       21.10       20.67     42.81 o 
   1   9  21        2.59      -17.71     38.87 o 
   2   9  21        3.38       24.94     30.76 o 
   3   9  21      137.36      202.56     37.05 o 
 -10   0  22      466.87      563.91     71.35 o 
  -8   0  22       17.20       15.25     38.38 o 
  -6   0  22       22.89       19.19     31.00 o 
  -4   0  22       39.89       56.59     33.95 o 
  -2   0  22       91.57       62.15     22.58 o 
   0   0  22        3.48       18.70     25.59 o 
   2   0  22       21.89        1.97     26.08 o 
   4   0  22       32.18       47.24     31.49 o 
   6   0  22        8.69      -28.54     28.54 o 
   8   0  22        1.80      -20.17     36.91 o 
  -9   1  22       32.65       26.86     26.36 o 
  -8   1  22       21.40      -12.37     50.68 o 
  -7   1  22       22.14       36.05     25.84 o 
  -6   1  22       34.26       21.24     22.96 o 
  -5   1  22       18.53      -21.74     21.74 o 
  -4   1  22       34.93       35.92     17.64 o 
  -3   1  22      727.75      671.68     40.70 o 
  -2   1  22       87.93       88.40     16.17 o 
  -1   1  22        0.79       -3.61     19.47 o 
   0   1  22      239.06      266.86     31.49 o 
   1   1  22      401.54      363.96     31.29 o 
   2   1  22       37.73       23.13     21.57 o 
   3   1  22      431.93      445.42     37.19 o 
   4   1  22       75.94      125.39     27.31 o 
   5   1  22       47.02       54.95     24.70 o 
   6   1  22      143.72       88.67     26.24 o 
   7   1  22       74.77       96.87     29.49 o 
   8   1  22       28.37       14.39     27.65 o 
  -9   2  22       21.18        2.66     38.38 o 
  -8   2  22       37.75      -14.29     24.09 o 
  -7   2  22       45.07       29.28     56.83 o 
  -6   2  22       30.75       -8.42     23.82 o 
  -5   2  22      199.91      168.34     29.87 o 
  -4   2  22       20.04      -10.06     16.21 o 
  -3   2  22        0.59      -16.15     16.15 o 
  -2   2  22      198.97      187.27     22.51 o 
  -1   2  22       37.01       37.39     22.49 o 
   0   2  22       66.09       30.72     20.09 o 
   1   2  22     1200.61     1253.67     51.95 o 
   2   2  22      634.87      599.40     39.49 o 
   3   2  22        7.88        9.95     18.75 o 
   4   2  22      368.32      434.58     51.91 o 
   5   2  22       26.03       28.23     24.67 o 
   6   2  22       63.98       17.88     32.23 o 
   7   2  22       50.39       50.83     26.36 o 
   8   2  22      320.63      297.78     41.71 o 
  -9   3  22        0.05      -19.56     30.18 o 
  -8   3  22       30.44       50.23     29.28 o 
  -7   3  22      207.36      177.71     34.61 o 
  -6   3  22        0.15       -6.32     23.30 o 
  -5   3  22        2.09      -18.52     18.52 o 
  -4   3  22       50.18       45.78     18.93 o 
  -3   3  22      446.12      449.15     29.73 o 
  -2   3  22       41.71       44.01     18.27 o 
  -1   3  22        6.18       -6.21     23.87 o 
   0   3  22      994.14     1025.51     47.57 o 
   1   3  22       39.38       10.61     24.51 o 
   2   3  22       98.11       75.98     35.92 o 
   3   3  22       28.28       17.12     24.00 o 
   4   3  22      271.29      351.82     38.45 o 
   5   3  22       46.07       49.49     36.41 o 
   6   3  22      166.09      227.34     32.01 o 
   7   3  22       28.11       20.17     28.18 o 
   8   3  22        0.44      -11.70     27.83 o 
  -9   4  22        0.36      -30.02     41.83 o 
  -8   4  22       24.86       23.30     46.75 o 
  -7   4  22       81.42       18.71     27.30 o 
  -6   4  22       31.01       -0.40     23.33 o 
  -5   4  22      128.50      102.99     24.12 o 
  -4   4  22      239.88      287.06     27.90 o 
  -3   4  22       97.88      108.67     32.26 o 
  -2   4  22      313.17      364.57     40.10 o 
  -1   4  22      434.89      412.63     36.22 o 
   0   4  22      143.27      163.19     31.74 o 
   1   4  22     1970.81     2181.31    101.12 o 
   2   4  22       15.51       11.07     22.27 o 
   3   4  22       48.85       -5.95     23.47 o 
   4   4  22       76.90       51.54     24.94 o 
   5   4  22       69.33       51.88     25.74 o 
   6   4  22        8.02      -38.14     38.14 o 
   7   4  22       95.80       34.96     29.22 o 
   8   4  22      373.98      442.37     65.45 o 
  -8   5  22       94.87      100.82     33.75 o 
  -7   5  22      485.31      459.72     42.84 o 
  -6   5  22       26.57       21.07     21.48 o 
  -5   5  22      108.54       86.40     27.54 o 
  -4   5  22      155.93      135.49     24.69 o 
  -3   5  22      271.89      291.32     29.02 o 
  -2   5  22        0.63      -17.75     21.73 o 
  -1   5  22      202.25      195.35     42.32 o 
   0   5  22       61.66       89.92     27.78 o 
   1   5  22       16.08        5.49     24.88 o 
   2   5  22       53.58       34.54     50.19 o 
   3   5  22      132.26      153.10     29.87 o 
   4   5  22       49.78       36.91     27.49 o 
   5   5  22       21.50      -23.19     23.19 o 
   6   5  22      161.88      192.83     36.01 o 
   7   5  22        0.47      -28.18     28.18 o 
  -7   6  22       80.57       32.17     21.45 o 
  -6   6  22       26.62        6.57     26.09 o 
  -5   6  22      101.76       47.48     23.88 o 
  -4   6  22       63.73       94.59     25.95 o 
  -3   6  22       94.97       73.96     21.62 o 
  -2   6  22       58.52       65.31     24.70 o 
  -1   6  22      125.11       84.14     39.86 o 
   0   6  22       48.48      -24.43     30.75 o 
   1   6  22       19.85       47.96     25.22 o 
   2   6  22      189.12      224.70     34.96 o 
   3   6  22       20.42        4.79     26.23 o 
   4   6  22       26.16       30.92     29.20 o 
   5   6  22        0.54      -23.49     26.33 o 
   6   6  22       37.07        2.99     30.52 o 
  -7   7  22       34.86       62.49     45.27 o 
  -6   7  22       72.43       54.87     21.69 o 
  -5   7  22       25.42       -3.87     28.32 o 
  -4   7  22      644.32      609.59     36.03 o 
  -3   7  22       30.67       -3.59     21.84 o 
  -2   7  22       52.44       97.92     39.86 o 
  -1   7  22       66.27      117.60     43.30 o 
   0   7  22       12.89      -12.79     34.94 o 
   1   7  22        9.83       32.11     24.47 o 
   2   7  22       59.22       68.52     29.36 o 
   3   7  22       26.30       40.67     28.48 o 
   4   7  22        4.37      -26.60     26.60 o 
   5   7  22      160.72      189.15     38.39 o 
  -5   8  22       14.24      -19.68     19.68 o 
  -4   8  22        4.97      -17.20     29.21 o 
  -3   8  22       22.68        8.08     26.49 o 
  -2   8  22      135.72       78.73     42.32 o 
  -1   8  22      100.09      152.54     50.19 o 
   0   8  22       19.06       24.11     39.86 o 
   1   8  22       81.37       65.94     39.86 o 
   2   8  22        1.65      -26.76     26.76 o 
   3   8  22       79.02       98.69     34.05 o 
   4   8  22       50.48       39.86     46.75 o 
  -9   0  23      119.41       62.98     40.84 o 
  -7   0  23      337.83      331.16     54.13 o 
  -5   0  23     1677.94     1565.27     82.18 o 
  -3   0  23      236.77      230.38     30.10 o 
  -1   0  23      812.65      866.53     64.95 o 
   1   0  23      942.86      889.66     64.46 o 
   3   0  23        2.31       -1.97     30.02 o 
   5   0  23      193.09      233.73     49.70 o 
   7   0  23       21.23       12.79     34.94 o 
  -9   1  23      298.00      357.46     44.87 o 
  -8   1  23        1.01      -18.34     24.59 o 
  -7   1  23      259.05      324.42     38.25 o 
  -6   1  23      133.13      147.38     30.78 o 
  -5   1  23      458.60      509.00     37.92 o 
  -4   1  23       20.12      -21.15     21.15 o 
  -3   1  23      696.48      734.92     50.40 o 
  -2   1  23        0.47      -23.62     23.62 o 
  -1   1  23      185.78      217.53     31.61 o 
   0   1  23       28.59       16.15     24.00 o 
   1   1  23       16.33       47.59     31.25 o 
   2   1  23        4.33       -5.85     19.45 o 
   3   1  23       30.69       38.27     22.49 o 
   4   1  23        1.78      -13.57     31.98 o 
   5   1  23       30.73       40.77     25.49 o 
   6   1  23       55.91       57.60     27.13 o 
   7   1  23       14.45      -23.87     23.87 o 
  -9   2  23      226.03      227.34     43.79 o 
  -8   2  23        7.06      -28.40     51.91 o 
  -7   2  23      313.88      375.61     55.60 o 
  -6   2  23        0.48       41.43     41.09 o 
  -5   2  23       73.44       41.15     25.37 o 
  -4   2  23       15.84       -4.83     17.79 o 
  -3   2  23        2.85      -17.84     17.84 o 
  -2   2  23       84.77      108.22     33.71 o 
  -1   2  23      624.20      676.32     40.67 o 
   0   2  23      116.45      132.30     27.77 o 
   1   2  23        6.35       -1.30     23.65 o 
   2   2  23       14.00       20.11     33.46 o 
   3   2  23        0.09      -26.32     35.43 o 
   4   2  23        0.07        1.52     21.03 o 
   5   2  23       41.78        3.93     23.51 o 
   6   2  23       36.98       42.24     26.33 o 
   7   2  23        4.32      -26.42     26.42 o 
  -8   3  23        2.36      -22.08     26.81 o 
  -7   3  23      250.85      227.62     37.05 o 
  -6   3  23        6.30       36.90     31.25 o 
  -5   3  23        0.33      -24.01     24.01 o 
  -4   3  23        0.72      -19.11     19.11 o 
  -3   3  23      710.97      774.04     62.29 o 
  -2   3  23        0.03       14.76     33.95 o 
  -1   3  23      653.80      716.06     42.03 o 
   0   3  23       41.48       41.84     31.00 o 
   1   3  23        7.04      -30.63     37.40 o 
   2   3  23       42.83       46.37     27.31 o 
   3   3  23      542.17      599.04     42.45 o 
   4   3  23        0.35       -8.54     24.14 o 
   5   3  23        0.34       -4.41     24.24 o 
   6   3  23        0.09       -0.38     24.51 o 
   7   3  23       12.32        6.56     28.98 o 
  -8   4  23       10.33       10.16     30.06 o 
  -7   4  23      207.83      195.40     37.56 o 
  -6   4  23       65.90       34.43     28.16 o 
  -5   4  23      291.58      345.14     31.52 o 
  -4   4  23        2.59      -14.86     19.29 o 
  -3   4  23       25.40      -18.94     18.94 o 
  -2   4  23      235.03      208.14     43.79 o 
  -1   4  23       19.47        4.46     21.93 o 
   0   4  23       33.27       -1.13     24.59 o 
   1   4  23      266.11      397.62     37.91 o 
   2   4  23      231.97      255.80     35.44 o 
   3   4  23       32.26        3.54     24.09 o 
   4   4  23        5.21      -31.02     38.63 o 
   5   4  23        6.76      -27.30     27.30 o 
   6   4  23        7.65       -7.13     29.40 o 
  -7   5  23       85.33       33.62     31.46 o 
  -6   5  23       25.25      -20.95     20.95 o 
  -5   5  23      204.51      197.78     31.42 o 
  -4   5  23        0.84      -20.11     20.11 o 
  -3   5  23      215.19      281.57     29.57 o 
  -2   5  23        9.32       53.64     36.41 o 
  -1   5  23        1.77      -31.98     31.98 o 
   0   5  23       94.40       54.11     28.69 o 
   1   5  23      548.16      548.80     42.61 o 
   2   5  23       35.18        8.90     23.60 o 
   3   5  23        3.34      -25.56     25.56 o 
   4   5  23       26.64       23.23     27.66 o 
   5   5  23        5.86      -25.63     25.63 o 
   6   5  23       14.60       36.16     30.12 o 
  -6   6  23        0.08      -28.67     28.67 o 
  -5   6  23      126.33      131.67     50.06 o 
  -4   6  23       36.71      -15.96     22.44 o 
  -3   6  23       65.43       36.97     29.92 o 
  -2   6  23      122.36      160.41     43.30 o 
  -1   6  23      357.98      413.34     57.08 o 
   0   6  23       83.16       33.46     31.00 o 
   1   6  23      212.74      250.05     36.35 o 
   2   6  23      160.70      215.48     37.40 o 
   3   6  23       81.49       94.77     31.77 o 
   4   6  23        1.67      -25.91     25.91 o 
   5   6  23      392.00      510.31     48.71 o 
  -5   7  23       17.21       -8.14     24.25 o 
  -4   7  23        0.21      -22.09     22.77 o 
  -3   7  23       47.20       27.55     29.18 o 
  -2   7  23       52.56       20.17     40.84 o 
  -1   7  23       52.53       16.24     38.87 o 
   0   7  23      272.83      298.69     56.59 o 
   1   7  23       96.07       77.27     42.07 o 
   2   7  23      236.31      271.62     39.78 o 
   3   7  23      266.75      309.79     42.61 o 
  -3   8  23        3.87      -30.77     58.31 o 
  -2   8  23      150.81      154.51     53.14 o 
  -1   8  23      193.79      250.46     53.64 o 
  -8   0  24      191.02      336.57     61.02 o 
  -6   0  24        1.73      -36.91     36.91 o 
  -4   0  24      250.35      232.26     44.29 o 
  -2   0  24       11.52      -32.97     32.97 o 
   0   0  24      395.87      423.67     52.65 o 
   2   0  24       29.25       20.67     33.95 o 
   4   0  24      295.74      318.86     51.67 o 
   6   0  24       42.12       52.65     44.78 o 
  -8   1  24       17.11      -28.70     28.70 o 
  -7   1  24       49.64      -35.87     36.41 o 
  -6   1  24       16.18      -31.74     31.74 o 
  -5   1  24      664.71      627.43     42.44 o 
  -4   1  24       55.06       46.01     25.40 o 
  -3   1  24      230.39      325.26     53.14 o 
  -2   1  24       14.50       17.16     24.03 o 
  -1   1  24      120.35      116.12     29.42 o 
   0   1  24      143.98      130.85     46.99 o 
   1   1  24      745.73      703.72     44.01 o 
   2   1  24        2.36      -16.78     21.85 o 
   3   1  24       15.82       22.34     21.89 o 
   4   1  24        0.67      -13.87     26.08 o 
   5   1  24      129.12       98.70     36.66 o 
   6   1  24      135.60      114.86     33.38 o 
  -8   2  24       58.05        8.33     31.25 o 
  -7   2  24       16.59       13.65     28.44 o 
  -6   2  24        5.66      -26.39     26.76 o 
  -5   2  24       23.06       42.46     29.39 o 
  -4   2  24      177.44      203.27     29.91 o 
  -3   2  24      103.97      150.08     41.83 o 
  -2   2  24      136.09      154.12     31.14 o 
  -1   2  24       86.25       78.35     28.18 o 
   0   2  24      484.30      591.84     41.33 o 
   1   2  24       43.03       41.55     29.52 o 
   2   2  24      133.00      166.20     32.17 o 
   3   2  24       14.02        7.46     24.52 o 
   4   2  24      117.40      146.74     31.26 o 
   5   2  24        9.27      -15.44     25.18 o 
   6   2  24       13.00      -26.88     26.88 o 
  -8   3  24       82.45       51.96     35.25 o 
  -7   3  24       73.26      -31.39     34.69 o 
  -6   3  24       19.34      -16.08     40.35 o 
  -5   3  24       83.33       60.87     28.85 o 
  -4   3  24        0.39      -20.01     20.01 o 
  -3   3  24      156.61      152.54     43.30 o 
  -2   3  24       47.84        9.35     37.40 o 
  -1   3  24       39.19       44.83     55.60 o 
   0   3  24       15.82      -18.35     24.24 o 
   1   3  24      486.53      477.37     43.08 o 
   2   3  24      180.18      254.22     35.32 o 
   3   3  24        1.68      -18.19     24.70 o 
   4   3  24       15.26        7.58     27.88 o 
   5   3  24       82.93       89.00     30.06 o 
   6   3  24      183.03      194.97     38.14 o 
  -7   4  24       20.60      -34.20     34.20 o 
  -6   4  24        9.60        9.29     28.78 o 
  -5   4  24        4.68      -22.69     22.69 o 
  -4   4  24        9.64      -10.41     21.44 o 
  -3   4  24       91.21       86.11     41.83 o 
  -2   4  24       14.30       -8.37     30.51 o 
  -1   4  24        8.39      -10.33     35.43 o 
   0   4  24      442.87      449.98     38.27 o 
   1   4  24      173.53      179.32     32.70 o 
   2   4  24       12.89      -39.12     39.12 o 
   3   4  24      124.63      142.72     54.13 o 
   4   4  24      165.33      141.69     35.49 o 
   5   4  24       30.48      -29.24     29.77 o 
  -6   5  24        0.29      -19.19     29.55 o 
  -5   5  24       43.51       36.43     24.97 o 
  -4   5  24      110.04       68.36     37.12 o 
  -3   5  24       30.10       50.19     42.32 o 
  -2   5  24       33.94       -2.46     37.40 o 
  -1   5  24       47.78       56.59     43.79 o 
   0   5  24       80.98      105.07     46.01 o 
   1   5  24      139.44      133.45     32.36 o 
   2   5  24       63.87       53.96     30.10 o 
   3   5  24        0.23       11.11     25.98 o 
   4   5  24        0.27      -27.46     27.46 o 
   5   5  24        1.79      -21.16     36.91 o 
  -5   6  24       19.25       59.64     25.43 o 
  -4   6  24       12.08        5.89     22.97 o 
  -3   6  24      150.60      217.99     55.11 o 
  -2   6  24      178.28       91.03     45.76 o 
  -1   6  24       12.04       14.76     41.33 o 
   0   6  24        8.92      -37.40     37.40 o 
   1   6  24       10.30       -2.58     27.83 o 
   2   6  24       18.18      -11.04     28.51 o 
   3   6  24        3.36      -22.82     27.73 o 
  -3   7  24       12.28       44.78     47.24 o 
  -2   7  24      224.41      220.45     57.57 o 
  -1   7  24      297.96      272.11     60.03 o 
   0   7  24        0.04      -36.91     36.91 o 
   2   7  24        1.07       11.81     41.83 o 
  -7   0  25        0.64        6.40     42.32 o 
  -5   0  25      174.87      245.05     50.68 o 
  -1   0  25        2.06      -27.56     34.94 o 
   1   0  25     1159.04     1314.31     83.16 o 
   3   0  25       89.03      -15.75     35.43 o 
   5   0  25       18.79      -28.54     36.91 o 
  -7   1  25      200.17      224.56     56.10 o 
  -6   1  25        0.22      -26.76     26.76 o 
  -5   1  25        7.08      -27.81     27.81 o 
  -4   1  25      119.76       89.56     42.32 o 
  -3   1  25       87.89       82.67     42.32 o 
  -2   1  25      230.63      256.99     35.32 o 
  -1   1  25      367.94      424.47     42.45 o 
   0   1  25       34.62       45.82     25.14 o 
   1   1  25        5.37       -6.49     23.48 o 
   2   1  25       96.89       76.55     29.39 o 
   3   1  25      168.90      185.99     33.71 o 
   4   1  25        5.73        2.48     25.78 o 
   5   1  25       83.53       59.40     29.98 o 
  -7   2  25       28.30       21.38     31.96 o 
  -6   2  25       87.82       70.25     33.19 o 
  -5   2  25      274.45      326.10     43.06 o 
  -4   2  25        0.08      -27.08     27.08 o 
  -3   2  25        0.09      -36.41     36.41 o 
  -2   2  25       14.80       26.08     36.91 o 
  -1   2  25       76.93       89.73     29.00 o 
   0   2  25       36.40       24.96     35.67 o 
   1   2  25      303.57      387.93     41.89 o 
   2   2  25        4.21        4.10     26.60 o 
   3   2  25       64.54       47.21     28.67 o 
   4   2  25        5.67      -10.44     24.82 o 
   5   2  25       86.34       60.03     46.75 o 
  -6   3  25        1.18      -20.67     29.74 o 
  -5   3  25       68.62       77.94     32.35 o 
  -4   3  25       92.73       86.06     32.22 o 
  -3   3  25      447.13      535.37     65.45 o 
  -2   3  25      198.48      222.41     49.70 o 
  -1   3  25      370.52      404.17     41.48 o 
   0   3  25      386.58      440.47     63.48 o 
   1   3  25       25.74      -23.54     26.27 o 
   2   3  25       14.78       14.28     28.70 o 
   3   3  25       18.95       12.74     24.33 o 
   4   3  25        0.89      -36.91     36.91 o 
  -6   4  25        1.66       20.12     30.32 o 
  -5   4  25      216.44      279.13     33.22 o 
  -4   4  25      237.61      198.22     38.42 o 
  -3   4  25       55.63       82.18     47.24 o 
  -2   4  25        6.02       52.65     40.35 o 
  -1   4  25       51.33       77.25     41.83 o 
   0   4  25       49.30       39.64     28.16 o 
   1   4  25       70.11       18.15     29.01 o 
   2   4  25      107.97      120.05     32.42 o 
   3   4  25        8.77        1.60     29.36 o 
   4   4  25        2.44      -20.67     40.35 o 
  -5   5  25       22.10       19.26     26.81 o 
  -4   5  25      264.53      270.15     58.56 o 
  -3   5  25       33.71       14.76     41.33 o 
  -2   5  25      469.62      517.66     71.35 o 
  -1   5  25       93.52      107.76     46.25 o 
   0   5  25       25.46        5.90     39.37 o 
   1   5  25       49.93        5.04     46.99 o 
   2   5  25        0.00      -27.62     27.62 o 
   3   5  25       47.91       13.29     46.25 o 
  -3   6  25      826.32      746.96     75.29 o 
  -2   6  25        4.29       48.22     44.78 o 
  -1   6  25      257.62      247.51     57.08 o 
   0   6  25       33.08      108.25     48.71 o 
   1   6  25      153.40      282.45     58.06 o 
  -6   0  26      202.30      221.92     59.05 o 
  -2   0  26        6.16       36.41     41.33 o 
   0   0  26       11.97        7.87     38.38 o 
   2   0  26      129.95      207.16     48.22 o 
   4   0  26      149.86      124.49     45.27 o 
  -6   1  26       29.11      -46.25     46.25 o 
  -5   1  26       28.66      -20.13     46.75 o 
  -3   1  26       24.95      109.73     46.25 o 
  -2   1  26       13.57       23.81     31.17 o 
  -1   1  26       71.36       34.82     39.86 o 
   0   1  26       52.03       96.38     32.15 o 
   1   1  26        0.53      -27.31     27.31 o 
   2   1  26      136.50      229.94     37.19 o 
   3   1  26        9.16      -26.76     26.76 o 
   4   1  26       16.96       20.17     43.30 o 
  -5   2  26        2.43      -29.14     29.14 o 
  -3   2  26      143.39      238.65     53.14 o 
  -2   2  26      372.81      422.19     65.94 o 
  -1   2  26      594.60      595.12     47.29 o 
   0   2  26      179.56      208.66     37.37 o 
   1   2  26      161.70      222.03     50.68 o 
   2   2  26       67.00       58.91     31.07 o 
   3   2  26        0.66      -21.16     28.53 o 
  -5   3  26       22.34      -28.47     28.47 o 
  -4   3  26       27.82       14.27     46.75 o 
  -3   3  26        2.19       -9.84     42.32 o 
  -2   3  26      701.62      661.83     70.37 o 
  -1   3  26      121.81      155.00     50.68 o 
   0   3  26       91.54      129.39     47.48 o 
   1   3  26        8.82        4.39     27.99 o 
   2   3  26       38.16      -18.78     60.52 o 
   3   3  26       32.51      -33.95     40.35 o 
  -4   4  26       10.07       31.00     46.25 o 
  -3   4  26      530.57      548.16     68.40 o 
  -2   4  26       52.91       -8.37     45.76 o 
  -1   4  26      480.99      449.75     67.91 o 
   0   4  26      108.41      116.38     34.56 o 
   1   4  26      265.91      376.70     44.36 o 
   2   4  26       65.22       31.00     43.79 o 
  -1   5  26       57.69       46.75     43.79 o 
  -1   0  27      356.89      311.48     66.92 o 
   1   0  27       49.84       -0.98     43.79 o 
  -2   1  27       23.96      -43.79     43.79 o 
  -1   1  27       19.24      -23.25     34.69 o 
   0   1  27       72.20       57.92     39.12 o 
   1   1  27       17.00       20.61     66.68 o 
   2   1  27        0.01      -26.87     26.90 o 
  -3   2  27       93.40       65.94     50.19 o 
  -2   2  27        0.81       29.03     44.78 o 
  -1   2  27       21.66      -14.54     36.41 o 
   0   2  27        0.06      -30.37     30.37 o 
   1   2  27        0.03      -28.28     28.28 o 
  -1   3  27        2.86      -29.52     43.30 o 
                                                 
